# Supplementary material for: Molecular tools for studying the major malaria vector Anopheles funestus: improving the utility of the genome using a comparative poly(A) and Ribo-Zero RNAseq analysis
Source: BMC Genomics. 2015 Nov 14;16:931. doi: 10.1186/s12864-015-2114-z (PMC4647341; doi:10.1186/s12864-015-2114-z)
Supplement: Additional file 2: — Differential gene representation analysis results. Table of results of differential gene representation analysis (for gene set Afun1.2 and mitochondrial genes) contrasting Ribo-Zero and poly(A) enriched RNAseq libraries. The most over-represented genes in Ribo-Zero libraries are highlighted in red. The most over-represented genes in poly(A) libraries are highlighted in blue. The significance cutoff used was an FDR-adjusted (FDR = 5 %) P-value < 0.01. The tag counts for FANG-1 samples are the mean of two libraries (see main text). (XLSX 1784 kb) [file 12864_2015_2114_MOESM2_ESM.xlsx]

## Sheet: Table
Gene_ID	FANG-1_Ribo-Zero_reads	FANG-1_poly(A)_reads	FANG-2_Ribo-Zero_reads	FANG-2_poly(A)_reads	FANG-3_Ribo-Zero_reads	FANG-3_poly(A)_reads	log2_Fold_Change_(RZ-PA)	log2_CPM	Likelihood_ratio	P-value	Adjusted_P-value_(FDR=5%)	Significantly_over-represented_(p<0.01)
AFUN015353	3732.5	44.5	2710	48	4472	39	6.72896	7.68561	421.825	9.77718e-94	1.31327e-89	RiboZero
AFUN015615	632	5	545	7	869	7	7.07831	5.2732	354.731	3.95259e-79	2.65456e-75	RiboZero
AFUN010049	681	23.5	641	31	662	21	5.05345	5.25424	334.841	8.48154e-75	3.79747e-71	RiboZero
AFUN015157	1962.5	132.5	1853	118	1880	150	4.17511	6.81128	292.088	1.74401e-65	5.85637e-62	RiboZero
AFUN009381	880.5	36	829	64	1015	40	4.64222	5.73	272.691	2.94096e-61	7.90059e-58	RiboZero
AFUN008241	6867	484.5	6668	541	6473	393	4.17426	8.62466	224.17	1.11398e-50	2.49382e-47	RiboZero
AFUN003688	3239	166.5	2152	225	2983	106	4.42775	7.34549	219.804	9.97963e-50	1.91495e-46	RiboZero
AFUN014500	2707	286.5	2646	267	3507	273	3.77904	7.48122	207.75	4.25438e-47	7.1431e-44	RiboZero
AFUN014369	1071.5	117.5	775	76	1012	82	3.70875	5.83878	196.866	1.0087e-44	1.50542e-41	RiboZero
AFUN015010	410	21.5	676	37	593	17	4.84168	5.04106	192.921	7.32471e-44	9.83856e-41	RiboZero
AFUN002493	2643.5	339.5	2298	321	2874	244	3.46392	7.31682	190.001	3.17807e-43	3.88072e-40	RiboZero
AFUN000145	525.5	57.5	431	63	543	49	3.4897	4.93029	186.282	2.06042e-42	2.3063e-39	RiboZero
AFUN008247	291.5	12	194	10	221	6	4.97501	3.7539	175.688	4.23573e-40	4.37648e-37	RiboZero
AFUN005891	217.5	5.5	249	6	232	12	5.19278	3.75142	174.379	8.18016e-40	7.84828e-37	RiboZero
AFUN011958	514.5	36	546	53	380	22	4.05231	4.83114	172.01	2.69275e-39	2.41126e-36	RiboZero
AFUN011227	858.5	90.5	730	123	1147	98	3.49661	5.80414	168.341	1.70377e-38	1.43031e-35	RiboZero
AFUN008652	876.5	98	729	152	788	124	3.02749	5.64507	162.018	4.09872e-37	3.23847e-34	RiboZero
AFUN011228	491.5	56	443	54	701	60	3.62025	5.0557	156.929	5.30589e-36	3.95938e-33	RiboZero
AFUN000984	1465.5	219	1435	338	1422	235	2.8085	6.52991	153.116	3.61314e-35	2.5543e-32	RiboZero
AFUN002265	771	128	710	154	830	103	2.94326	5.61128	151.815	6.95528e-35	4.67117e-32	RiboZero
AFUN003363	3943.5	538	3537	373	5071	330	3.69157	7.98795	148.747	3.25695e-34	2.08321e-31	RiboZero
AFUN003446	4186	519	3730	468	4272	258	3.64778	7.9423	148.444	3.79395e-34	2.31638e-31	RiboZero
AFUN002495	1344	262.5	1142	296	1374	241	2.62431	6.38884	147.441	6.28523e-34	3.67057e-31	RiboZero
AFUN008435	703.5	122.5	743	160	717	136	2.72905	5.54505	140.319	2.26667e-32	1.26858e-29	RiboZero
AFUN007461	1595.5	334	1588	378	1576	243	2.67637	6.68696	138.088	6.97261e-32	3.74624e-29	RiboZero
AFUN008246	48947.5	3931	40874	3556	45461	2729	4.07537	11.3831	136.564	1.5019e-31	7.75905e-29	RiboZero
AFUN004468	556	84.5	450	106	610	74	2.96797	5.09012	135.589	2.45366e-31	1.22065e-28	RiboZero
AFUN000465	895.5	185	741	192	950	166	2.60243	5.81516	132.056	1.45429e-30	6.97644e-28	RiboZero
AFUN006132	438	63.5	370	84	423	49	2.99689	4.69204	128.888	7.1753e-30	3.3234e-27	RiboZero
AFUN014971	1435.5	214.5	1314	221	1940	306	3.01305	6.63045	127.152	1.72092e-29	7.70515e-27	RiboZero
AFUN009428	1225	279	1180	297	1613	276	2.59633	6.46015	122.303	1.9815e-28	8.31734e-26	RiboZero
AFUN008199	1815.5	349.5	1587	496	1820	362	2.46906	6.84794	121.932	2.38841e-28	9.72154e-26	RiboZero
AFUN007024	629.5	103.5	472	100	765	118	2.88152	5.31002	119.938	6.52769e-28	2.57882e-25	RiboZero
AFUN014075	1735.5	389.5	1557	397	1250	296	2.41392	6.648	119.137	9.77359e-28	3.75082e-25	RiboZero
AFUN002404	500.5	105	470	85	548	54	2.99109	5.00062	118.194	1.57269e-27	5.7093e-25	RiboZero
AFUN008432	227	13.5	265	32	291	27	3.78322	3.98292	115.988	4.78146e-27	1.69012e-24	RiboZero
AFUN006824	2014	359	2047	568	1963	428	2.51304	7.05023	115.289	6.80169e-27	2.29748e-24	RiboZero
AFUN005263	577.5	131	520	146	582	116	2.44806	5.21632	115.278	6.8418e-27	2.29748e-24	RiboZero
AFUN004469	125	7	146	7	145	9	4.50945	3.0301	114.425	1.05193e-26	3.44623e-24	RiboZero
AFUN000316	2225.5	428	1491	337	2421	405	2.73021	7.04015	113.4	1.76378e-26	5.64073e-24	RiboZero
AFUN001891	638.5	121	882	175	684	104	2.83398	5.56589	111.526	4.53759e-26	1.41741e-23	RiboZero
AFUN005515	581	114	459	99	384	88	2.57654	4.94537	111.451	4.71418e-26	1.43911e-23	RiboZero
AFUN002620	331	56.5	257	61	369	43	2.93095	4.33891	106.596	5.45923e-25	1.5941e-22	RiboZero
AFUN007121	485.5	48.5	305	89	495	67	3.00445	4.74935	105.355	1.02095e-24	2.91773e-22	RiboZero
AFUN004211	202.5	30.5	208	23	312	17	3.72277	3.87221	103.869	2.16156e-24	6.04877e-22	RiboZero
AFUN004787	1941	511	1787	467	2728	447	2.53765	7.15364	99.369	2.09581e-23	5.63018e-21	RiboZero
AFUN002494	272.5	42	251	60	317	46	2.86089	4.16411	97.8169	4.58921e-23	1.20867e-20	RiboZero
AFUN008242	7399	1689.5	7301	1522	7302	1477	2.58049	8.90868	95.6889	1.34432e-22	3.47247e-20	RiboZero
AFUN007023	151.5	13	108	11	201	10	4.09695	3.19259	95.3146	1.62407e-22	4.11595e-20	RiboZero
AFUN003455	1304	373.5	1428	363	1232	215	2.41771	6.46252	95.176	1.74193e-22	4.33289e-20	RiboZero
AFUN015011	142.5	11	155	13	124	16	3.73202	3.08518	94.6321	2.29272e-22	5.59924e-20	RiboZero
AFUN005436	79.5	3	59	2	81	1	5.44806	2.07957	94.3481	2.64636e-22	6.34749e-20	RiboZero
AFUN006024	303.5	38	228	42	331	59	2.97373	4.18404	93.9307	3.2677e-22	7.70031e-20	RiboZero
AFUN005831	2130	572	1864	643	2388	572	2.19059	7.18646	93.8928	3.33086e-22	7.71382e-20	RiboZero
AFUN006825	588	134	540	191	720	137	2.36212	5.37284	92.6658	6.19148e-22	1.40956e-19	RiboZero
AFUN007648	312	56	552	46	272	29	3.48112	4.54677	91.0264	1.41765e-21	3.17366e-19	RiboZero
AFUN010691	211	33	225	29	217	41	3.00834	3.78496	89.862	2.55363e-21	5.623e-19	RiboZero
AFUN000142	191	23	183	26	296	32	3.40122	3.78934	89.3695	3.27544e-21	7.09608e-19	RiboZero
AFUN004467	516.5	120.5	485	162	704	98	2.53298	5.23323	89.1019	3.74994e-21	7.9951e-19	RiboZero
AFUN009426	204.5	18	151	6	112	5	4.31506	3.1804	88.6355	4.74684e-21	9.80916e-19	RiboZero
AFUN002001	260.5	26.5	128	19	271	25	3.5604	3.73047	87.874	6.9759e-21	1.4197e-18	RiboZero
AFUN014337	357.5	62.5	236	51	330	71	2.65955	4.31504	87.1906	9.85492e-21	1.97569e-18	RiboZero
AFUN000694	551.5	80	330	92	295	55	2.70261	4.64013	86.5574	1.35741e-20	2.68129e-18	RiboZero
AFUN000494	3815	937.5	2689	809	3546	911	2.25599	7.81961	85.9855	1.81262e-20	3.52858e-18	RiboZero
AFUN014950	85	8.5	109	6	97	3	4.4268	2.52319	85.5541	2.25447e-20	4.32601e-18	RiboZero
AFUN008243	951.5	314.5	794	237	829	221	2.07918	5.89065	84.9257	3.09793e-20	5.86075e-18	RiboZero
AFUN009875	783.5	256.5	730	257	740	218	1.97484	5.72416	84.7476	3.3899e-20	6.32405e-18	RiboZero
AFUN011223	938	268	916	296	1441	261	2.36217	6.2141	84.6886	3.49266e-20	6.42649e-18	RiboZero
AFUN002125	398.5	63.5	233	52	248	33	2.8864	4.2001	84.5378	3.76938e-20	6.66188e-18	RiboZero
AFUN015180	823	220.5	637	176	818	235	2.19011	5.69506	84.56	3.72725e-20	6.66188e-18	RiboZero
AFUN004362	150	20	144	18	184	23	3.31385	3.30631	83.4631	6.49152e-20	1.13239e-17	RiboZero
AFUN011838	3200.5	142.5	733	231	3356	123	4.21928	7.14277	83.0762	7.89497e-20	1.34234e-17	RiboZero
AFUN005213	425.5	80.5	288	107	505	77	2.56033	4.73552	83.0914	7.8344e-20	1.34234e-17	RiboZero
AFUN004201	1498	516	1304	514	1393	402	1.90048	6.63305	82.7152	9.47674e-20	1.59115e-17	RiboZero
AFUN005382	64	2	72	2	87	5	4.92479	2.12554	82.4448	1.08662e-19	1.80192e-17	RiboZero
AFUN004024	766.5	204.5	725	267	767	250	1.99987	5.72346	82.3191	1.15799e-19	1.89685e-17	RiboZero
AFUN004212	150	25.5	223	29	182	21	3.23087	3.53736	82.2053	1.22658e-19	1.985e-17	RiboZero
AFUN000509	1081	342.5	999	407	961	303	1.88424	6.17308	81.6477	1.62639e-19	2.60067e-17	RiboZero
AFUN007424	65.5	2	73	3	44	0	5.43357	1.82114	80.1661	3.44218e-19	5.43946e-17	RiboZero
AFUN001007	1386	326.5	795	344	898	272	2.03799	6.13831	79.0116	6.17476e-19	9.64411e-17	RiboZero
AFUN006388	175.5	32	324	36	194	26	3.25267	3.86068	78.4346	8.26931e-19	1.2767e-16	RiboZero
AFUN014958	61.5	1.5	40	1	48	0	5.79594	1.52948	78.0773	9.90867e-19	1.51242e-16	RiboZero
AFUN008198	354.5	80	281	101	319	84	2.19415	4.4385	76.8125	1.87984e-18	2.80556e-16	RiboZero
AFUN000466	2493.5	807.5	2199	873	2609	737	1.94755	7.42592	76.0623	2.7486e-18	4.05705e-16	RiboZero
AFUN001890	878	271.5	717	330	830	260	1.84255	5.85426	75.8971	2.98836e-18	4.363e-16	RiboZero
AFUN002266	1484.5	482.5	1202	503	1728	486	1.9365	6.7033	75.7544	3.21242e-18	4.63971e-16	RiboZero
AFUN007030	41	0	56	0	71	3	5.98539	1.70653	75.0705	4.54205e-18	6.49029e-16	RiboZero
AFUN011308	92.5	6	53	5	81	2	4.41631	2.14601	75.0274	4.64223e-18	6.56362e-16	RiboZero
AFUN003941	313	77.5	306	80	286	91	2.20708	4.36589	74.5488	5.91575e-18	8.27712e-16	RiboZero
AFUN010182	997.5	337	762	329	866	306	1.77547	5.98015	74.1813	7.12615e-18	9.86788e-16	RiboZero
AFUN014495	79.5	2	55	4	47	3	4.60925	1.82881	73.9266	8.10757e-18	1.11123e-15	RiboZero
AFUN003362	23292.5	4958	17515	4171	21442	3632	2.62886	10.3935	73.8325	8.50339e-18	1.15371e-15	RiboZero
AFUN011152	957	252.5	1268	390	1388	353	2.23223	6.37371	73.411	1.05278e-17	1.41409e-15	RiboZero
AFUN005516	1171.5	385.5	1056	285	803	296	1.98423	6.14093	73.1202	1.21992e-17	1.62238e-15	RiboZero
AFUN007768	231	49	240	62	224	32	2.63959	3.91904	72.6839	1.52173e-17	2.00391e-15	RiboZero
AFUN000376	399.5	108.5	313	96	293	86	2.13136	4.52122	72.5495	1.62898e-17	2.12431e-15	RiboZero
AFUN014543	277	89.5	331	75	293	60	2.35786	4.34122	72.0543	2.09358e-17	2.70394e-15	RiboZero
AFUN007462	2327.5	756	1993	833	2241	754	1.83488	7.29288	71.9927	2.15997e-17	2.76312e-15	RiboZero
AFUN003445	236.5	23.5	93	21	230	14	3.57013	3.48752	71.3804	2.94589e-17	3.73295e-15	RiboZero
AFUN008646	144.5	26.5	169	28	172	30	2.88211	3.37716	70.8743	3.80716e-17	4.77924e-15	RiboZero
AFUN000759	851	205	482	117	707	175	2.35859	5.49465	70.6763	4.20911e-17	5.19755e-15	RiboZero
AFUN010465	359.5	80.5	249	100	386	84	2.26187	4.48868	70.6571	4.25025e-17	5.19755e-15	RiboZero
AFUN008545	5746	1668	4569	1634	5424	1441	2.07656	8.50275	70.6543	4.25648e-17	5.19755e-15	RiboZero
AFUN005757	705	240	564	252	693	224	1.80164	5.55866	70.0038	5.91908e-17	7.09867e-15	RiboZero
AFUN005312	2584.5	668	2630	1046	2641	832	1.98639	7.52623	69.6244	7.17434e-17	8.52794e-15	RiboZero
AFUN004015	622	205.5	628	255	607	210	1.82414	5.47981	69.5311	7.52202e-17	8.86278e-15	RiboZero
AFUN000402	60.5	2.5	30	0	93	1	6.09256	1.81288	68.8822	1.04525e-16	1.21033e-14	RiboZero
AFUN011226	102	13.5	87	4	139	8	3.98255	2.71528	68.8626	1.0557e-16	1.21198e-14	RiboZero
AFUN008788	3051	1016.5	2561	1031	2642	926	1.81835	7.62411	68.5726	1.22289e-16	1.39202e-14	RiboZero
AFUN008208	638	231	712	283	703	209	1.8683	5.61992	68.4805	1.28141e-16	1.44638e-14	RiboZero
AFUN014507	1356	356	1913	565	1293	285	2.29611	6.69234	68.4601	1.2947e-16	1.4492e-14	RiboZero
AFUN005336	2079	817	1992	711	2196	673	1.86073	7.22609	68.1272	1.53281e-16	1.70155e-14	RiboZero
AFUN014747	64	3	72	4	44	4	4.33	1.83828	67.4624	2.14743e-16	2.36428e-14	RiboZero
AFUN015339	270	33.5	209	51	139	33	2.72344	3.71824	66.5538	3.40469e-16	3.71803e-14	RiboZero
AFUN007242	691.5	249.5	610	268	785	240	1.81462	5.65074	66.0564	4.38205e-16	4.70878e-14	RiboZero
AFUN011839	2915.5	237.5	731	354	2225	294	3.04879	6.90755	66.0107	4.48477e-16	4.78091e-14	RiboZero
AFUN011224	92	13	157	9	96	13	3.64654	2.81913	65.9386	4.65182e-16	4.91994e-14	RiboZero
AFUN014484	710.5	255.5	772	320	727	233	1.81015	5.73599	65.902	4.73907e-16	4.97306e-14	RiboZero
AFUN001388	102	8	70	8	149	12	3.85004	2.69152	65.7127	5.21697e-16	5.41267e-14	RiboZero
AFUN007105	549.5	150	390	199	498	133	1.9257	5.07904	65.7045	5.23859e-16	5.41267e-14	RiboZero
AFUN014552	88	14	127	10	92	4	3.80051	2.63688	65.2071	6.74249e-16	6.91337e-14	RiboZero
AFUN014638	676	242	674	301	764	235	1.80202	5.67467	65.0493	7.30493e-16	7.43332e-14	RiboZero
AFUN007767	47.5	0.5	34	3	50	1	5.25727	1.37099	64.7626	8.44858e-16	8.53243e-14	RiboZero
AFUN009215	8088.5	2320.5	6663	2067	9832	2153	2.26051	9.12047	64.625	9.05968e-16	9.08132e-14	RiboZero
AFUN006526	5811	1787	5775	2082	6695	1772	2.0556	8.73343	63.9658	1.26598e-15	1.25034e-13	RiboZero
AFUN003874	1137.5	440	1181	531	1402	469	1.73065	6.50913	63.8475	1.34435e-15	1.31805e-13	RiboZero
AFUN000321	1621.5	476	1526	570	1017	340	1.93695	6.60816	63.756	1.40824e-15	1.37069e-13	RiboZero
AFUN004450	212.5	50	239	49	261	68	2.44317	3.99055	63.6457	1.48933e-15	1.43918e-13	RiboZero
AFUN006644	43.5	0	28	2	42	0	5.91125	1.15397	63.5954	1.52785e-15	1.46587e-13	RiboZero
AFUN008033	981.5	360	722	328	1108	317	1.83127	6.07284	63.1492	1.91627e-15	1.82549e-13	RiboZero
AFUN006466	382.5	123	310	122	452	121	1.99399	4.74607	62.6799	2.43181e-15	2.30029e-13	RiboZero
AFUN014474	22.5	0	53	1	55	0	6.91077	1.34649	62.596	2.53765e-15	2.38362e-13	RiboZero
AFUN010579	910.5	293.5	700	356	1112	305	1.86596	6.02156	62.3736	2.84111e-15	2.65012e-13	RiboZero
AFUN006569	21.5	0.5	38	0	33	0	8.16795	0.876082	62.3075	2.93807e-15	2.72167e-13	RiboZero
AFUN011602	64.5	1.5	27	1	57	2	5.10386	1.52504	61.7424	3.91462e-15	3.60145e-13	RiboZero
AFUN005229	29	1	30	0	42	0	6.51698	0.993007	61.4733	4.48783e-15	4.10072e-13	RiboZero
AFUN009383	246.5	57	181	59	198	50	2.25113	3.81613	61.458	4.52279e-15	4.10474e-13	RiboZero
AFUN014285	188.5	21.5	88	24	132	17	3.01599	3.08268	61.4227	4.60476e-15	4.15109e-13	RiboZero
AFUN000848	850	235.5	634	308	647	287	1.69873	5.69292	61.1078	5.40329e-15	4.83847e-13	RiboZero
AFUN014342	89.5	14	73	9	95	9	3.34068	2.4163	61.0493	5.56621e-15	4.95135e-13	RiboZero
AFUN007710	358.5	123	314	127	429	116	1.94219	4.70343	60.829	6.22547e-15	5.50135e-13	RiboZero
AFUN006521	744.5	292.5	698	290	787	305	1.67921	5.77655	60.6791	6.71809e-15	5.89787e-13	RiboZero
AFUN002612	186	50.5	207	56	191	46	2.29674	3.72566	60.0661	9.17254e-15	8.00036e-13	RiboZero
AFUN010100	925	252.5	608	357	818	268	1.76845	5.81915	59.9929	9.51984e-15	8.24971e-13	RiboZero
AFUN014683	140.5	19	81	22	147	13	3.10689	2.93971	59.2145	1.41389e-14	1.19817e-12	RiboZero
AFUN005606	505	193.5	425	189	506	157	1.76013	5.12024	59.2083	1.41832e-14	1.19817e-12	RiboZero
AFUN011864	38	1	33	2	35	0	5.31116	1.07153	59.1755	1.4422e-14	1.21073e-12	RiboZero
AFUN014330	59	6.5	46	3	80	5	4.03382	1.89811	59.0246	1.55712e-14	1.29909e-12	RiboZero
AFUN005822	436	170	351	126	543	114	2.0476	4.95355	58.5406	1.99137e-14	1.65112e-12	RiboZero
AFUN014935	305.5	65	284	49	371	105	2.47255	4.41338	58.5207	2.01165e-14	1.6577e-12	RiboZero
AFUN002237	326.5	103.5	282	126	340	86	1.93987	4.48464	58.0202	2.59446e-14	2.12493e-12	RiboZero
AFUN015194	186.5	18	261	31	249	58	3.05459	3.88261	57.5553	3.2861e-14	2.62999e-12	RiboZero
AFUN003833	180	47	172	54	244	46	2.37715	3.74423	57.5533	3.28944e-14	2.62999e-12	RiboZero
AFUN000681	42.5	1	49	1	24	1	5.42259	1.17912	57.5253	3.33657e-14	2.65188e-12	RiboZero
AFUN006907	33.5	0	42	2	27	0	5.77698	1.02555	57.4819	3.41109e-14	2.69516e-12	RiboZero
AFUN004931	2893	1029	1892	887	2648	749	1.81955	7.46809	57.2089	3.91886e-14	3.06035e-12	RiboZero
AFUN006112	1359	555	1471	686	1392	558	1.59028	6.72175	56.8748	4.64471e-14	3.60623e-12	RiboZero
AFUN004917	275.5	92	229	66	350	79	2.1974	4.2903	56.7287	5.00292e-14	3.86203e-12	RiboZero
AFUN000754	2464.5	874.5	1623	666	2822	663	1.99199	7.33342	56.6773	5.13517e-14	3.94146e-12	RiboZero
AFUN014609	38.5	0	35	2	34	2	4.95222	1.09539	56.2779	6.29172e-14	4.79307e-12	RiboZero
AFUN007688	196	51.5	174	37	159	23	2.58125	3.52823	56.2704	6.31607e-14	4.79307e-12	RiboZero
AFUN006893	1059.5	466.5	939	456	1093	413	1.56205	6.27504	56.1865	6.59119e-14	4.97375e-12	RiboZero
AFUN000137	9968	2704	6190	2640	8209	2117	2.04509	9.12927	56.1099	6.85322e-14	5.1426e-12	RiboZero
AFUN004788	301	123.5	345	116	403	101	1.98243	4.63356	56.0673	7.00314e-14	5.21991e-12	RiboZero
AFUN008499	1229.5	581.5	1211	558	1389	517	1.56341	6.58806	56.0587	7.03398e-14	5.21991e-12	RiboZero
AFUN007449	151	41.5	178	40	154	31	2.4499	3.42895	55.9775	7.33064e-14	5.41018e-12	RiboZero
AFUN014658	59	3.5	27	2	76	1	4.79683	1.66916	55.748	8.23825e-14	6.01392e-12	RiboZero
AFUN009401	4796.5	1819.5	4920	1838	5391	1679	1.85773	8.49906	55.7074	8.41015e-14	6.10623e-12	RiboZero
AFUN008800	307	90.5	412	143	361	107	2.03688	4.66518	55.5677	9.02968e-14	6.48592e-12	RiboZero
AFUN004213	215.5	35	150	64	232	41	2.44783	3.72569	55.5079	9.3083e-14	6.62214e-12	RiboZero
AFUN005737	266.5	91.5	233	90	286	69	1.99671	4.20274	55.5059	9.31793e-14	6.62214e-12	RiboZero
AFUN000019	672.5	264	798	345	837	292	1.72188	5.82523	55.4416	9.62789e-14	6.77677e-12	RiboZero
AFUN010774	666	227.5	835	306	676	295	1.75313	5.73147	55.1509	1.11623e-13	7.80896e-12	RiboZero
AFUN014400	213.5	28.5	121	52	196	32	2.58895	3.52554	54.4381	1.60424e-13	1.11073e-11	RiboZero
AFUN014754	861	277	816	410	811	367	1.5928	5.95342	54.3336	1.69185e-13	1.16538e-11	RiboZero
AFUN011429	83.5	6.5	56	6	41	6	3.62578	1.87498	54.1556	1.85226e-13	1.26936e-11	RiboZero
AFUN008051	219	38.5	137	54	353	40	2.78492	3.93224	53.8398	2.17518e-13	1.4831e-11	RiboZero
AFUN008783	192.5	20	371	54	153	29	3.17696	3.9105	53.6408	2.40713e-13	1.63296e-11	RiboZero
AFUN007756	921.5	324	913	482	1153	375	1.70386	6.19839	53.5675	2.49856e-13	1.68647e-11	RiboZero
AFUN002513	102.5	11.5	84	20	143	19	3.03869	2.79983	53.5429	2.53005e-13	1.69918e-11	RiboZero
AFUN009103	100	23	111	20	102	15	2.77951	2.75915	53.3662	2.76821e-13	1.84072e-11	RiboZero
AFUN004634	533.5	239	523	220	546	219	1.59152	5.32332	53.3477	2.79443e-13	1.849e-11	RiboZero
AFUN010449	117.5	16	68	14	93	15	2.95267	2.55605	53.3148	2.84157e-13	1.87098e-11	RiboZero
AFUN015148	60	4.5	43	6	40	2	3.87104	1.53568	53.1017	3.16723e-13	2.07523e-11	RiboZero
AFUN003490	539.5	217.5	449	232	509	187	1.58243	5.22202	52.8737	3.55697e-13	2.31929e-11	RiboZero
AFUN004750	4133.5	1480	3046	1091	2955	902	1.87935	7.89832	52.6559	3.97419e-13	2.57881e-11	RiboZero
AFUN006568	25.5	1.5	40	2	49	0	5.08318	1.20338	52.4356	4.44591e-13	2.84369e-11	RiboZero
AFUN001135	3321.5	1153.5	3026	1276	2314	1041	1.66428	7.72632	52.4512	4.41067e-13	2.84369e-11	RiboZero
AFUN010326	601	230.5	762	275	645	287	1.70134	5.62852	52.3585	4.6239e-13	2.94352e-11	RiboZero
AFUN011294	1638.5	636.5	1518	771	1626	725	1.51745	6.91522	52.3409	4.66554e-13	2.95601e-11	RiboZero
AFUN014371	207.5	34	112	35	143	36	2.46303	3.3401	52.2155	4.97317e-13	3.13613e-11	RiboZero
AFUN014363	285.5	66.5	166	60	185	43	2.24188	3.8339	52.1398	5.16855e-13	3.24411e-11	RiboZero
AFUN000691	83	16	76	13	83	11	2.9338	2.36994	52.035	5.45196e-13	3.39031e-11	RiboZero
AFUN007087	550.5	247.5	601	270	645	232	1.6197	5.48573	51.8662	5.94154e-13	3.67773e-11	RiboZero
AFUN002858	560	177	411	246	548	190	1.65935	5.2211	51.8434	6.01075e-13	3.70351e-11	RiboZero
AFUN010484	3355.5	1349.5	3106	1419	3247	1173	1.65284	7.90194	51.7981	6.15125e-13	3.77277e-11	RiboZero
AFUN014008	151.5	48.5	154	43	221	36	2.41105	3.56464	51.7095	6.43496e-13	3.92884e-11	RiboZero
AFUN014988	193	45.5	147	48	152	44	2.17136	3.48801	51.6699	6.56614e-13	3.99078e-11	RiboZero
AFUN009823	3052.5	1222.5	3062	1358	3399	1255	1.66721	7.87459	51.1375	8.6119e-13	5.16406e-11	RiboZero
AFUN008103	3608	1270	2885	1485	3070	1190	1.62447	7.87984	51.1498	8.55792e-13	5.16406e-11	RiboZero
AFUN004303	137.5	18	78	17	150	26	2.91301	2.95511	50.9627	9.41369e-13	5.61977e-11	RiboZero
AFUN010385	339.5	123.5	243	102	350	92	1.89575	4.4669	50.8976	9.7311e-13	5.78354e-11	RiboZero
AFUN011603	366	139	450	190	590	149	1.92949	5.0719	50.8065	1.01934e-12	6.00894e-11	RiboZero
AFUN006891	1301.5	561.5	1140	650	1229	552	1.40801	6.56055	50.8053	1.01998e-12	6.00894e-11	RiboZero
AFUN000074	83.5	12	86	19	76	10	2.93136	2.39338	50.5191	1.18013e-12	6.92207e-11	RiboZero
AFUN014282	85	18.5	84	12	95	16	2.85859	2.50634	50.0795	1.4764e-12	8.58484e-11	RiboZero
AFUN003750	21	0.5	32	0	18	0	7.76896	0.517965	50.0636	1.48843e-12	8.61748e-11	RiboZero
AFUN014029	267	39.5	157	9	121	16	3.36251	3.45665	49.931	1.59253e-12	9.1806e-11	RiboZero
AFUN001555	38	4	41	5	59	2	3.96678	1.49877	49.4942	1.98962e-12	1.13722e-10	RiboZero
AFUN007256	2603	1050	1929	1066	2622	871	1.60795	7.46818	49.4712	2.01301e-12	1.14571e-10	RiboZero
AFUN008463	172.5	52	222	46	140	41	2.29301	3.59753	49.2171	2.2914e-12	1.29865e-10	RiboZero
AFUN002259	1018.5	346.5	893	313	1658	458	2.02943	6.3891	49.1886	2.32494e-12	1.31212e-10	RiboZero
AFUN002773	3438	1375	3204	1458	4402	1327	1.76693	8.06849	49.132	2.393e-12	1.34489e-10	RiboZero
AFUN007280	236	78	210	92	282	75	1.92672	4.11182	48.8932	2.7029e-12	1.51272e-10	RiboZero
AFUN010166	67.5	5.5	39	3	70	9	3.59928	1.85745	48.8759	2.72677e-12	1.51975e-10	RiboZero
AFUN006155	32.5	2	41	1	28	2	4.57713	1.03627	48.8002	2.83414e-12	1.56659e-10	RiboZero
AFUN003301	1421.5	599	1488	789	1610	640	1.5181	6.83997	48.7571	2.89705e-12	1.5948e-10	RiboZero
AFUN009326	3547.5	1373	3130	1533	3851	1357	1.65812	8.01942	48.7176	2.95608e-12	1.62066e-10	RiboZero
AFUN003171	2494	977.5	2014	899	3004	1054	1.70545	7.52217	48.6363	3.08111e-12	1.68234e-10	RiboZero
AFUN005877	1087.5	454	912	543	1098	461	1.43898	6.30818	48.2948	3.6673e-12	1.9943e-10	RiboZero
AFUN009435	26	0.5	24	0	37	2	5.52684	0.808902	48.1326	3.98338e-12	2.14879e-10	RiboZero
AFUN005383	24.5	0.5	28	0	22	1	6.06163	0.584581	48.0674	4.11824e-12	2.21265e-10	RiboZero
AFUN010594	95.5	18	85	23	115	19	2.65092	2.69606	48.0303	4.19685e-12	2.2459e-10	RiboZero
AFUN003942	153.5	43.5	138	33	179	44	2.30381	3.41438	48.0184	4.22234e-12	2.25058e-10	RiboZero
AFUN014110	150	38	111	33	257	30	2.71392	3.49431	47.9203	4.43892e-12	2.35666e-10	RiboZero
AFUN001092	41.5	0.5	12	0	43	1	6.42799	0.924946	47.8318	4.64403e-12	2.45585e-10	RiboZero
AFUN014527	177.5	36	101	41	171	30	2.41095	3.31757	47.5946	5.24138e-12	2.76087e-10	RiboZero
AFUN007111	288	54	152	87	332	57	2.31393	4.11209	47.4786	5.56074e-12	2.91765e-10	RiboZero
AFUN011962	821.5	361.5	629	225	796	285	1.70148	5.77583	47.4192	5.73194e-12	2.99578e-10	RiboZero
AFUN009223	39.5	5	33	2	57	3	3.99712	1.41087	47.2906	6.12038e-12	3.14977e-10	RiboZero
AFUN007766	413.5	104	281	144	255	95	1.80751	4.49739	47.2943	6.10886e-12	3.14977e-10	RiboZero
AFUN005557	569.5	215.5	481	285	520	174	1.5738	5.2921	47.2926	6.11439e-12	3.14977e-10	RiboZero
AFUN000983	1727	631.5	1572	950	1838	684	1.54152	7.01357	47.2186	6.34954e-12	3.25523e-10	RiboZero
AFUN009774	252	78	167	69	274	67	2.03721	4.01041	47.0605	6.88306e-12	3.50202e-10	RiboZero
AFUN008782	8342	1991	4636	1441	3652	1266	2.13537	8.54014	46.9732	7.19629e-12	3.63385e-10	RiboZero
AFUN008839	183	66.5	181	49	180	48	2.08463	3.65947	46.8574	7.63438e-12	3.82631e-10	RiboZero
AFUN002504	723.5	286	798	416	794	332	1.52646	5.87435	46.6667	8.41483e-12	4.20179e-10	RiboZero
AFUN011954	34	3	50	4	41	4	3.82056	1.37299	46.5977	8.71647e-12	4.33628e-10	RiboZero
AFUN001548	28	1.5	54	3	34	2	4.34391	1.24308	46.3817	9.73214e-12	4.82369e-10	RiboZero
AFUN015081	244	67	206	63	204	86	1.93429	3.94698	46.0958	1.12611e-11	5.52043e-10	RiboZero
AFUN003341	3480	1349	2768	1548	3299	1205	1.56886	7.89405	46.0834	1.13326e-11	5.53526e-10	RiboZero
AFUN000867	19.5	0	21	0	19	0	7.51976	0.302166	46.0664	1.1431e-11	5.5631e-10	RiboZero
AFUN007934	899.5	441	1068	467	933	444	1.45914	6.21738	46.0285	1.16546e-11	5.65141e-10	RiboZero
AFUN004633	1162	591.5	1217	645	1308	558	1.39695	6.57861	45.8736	1.26133e-11	6.09429e-10	RiboZero
AFUN000075	126	31	117	40	173	32	2.37144	3.22911	45.8113	1.30207e-11	6.26861e-10	RiboZero
AFUN007084	605	265	681	344	639	262	1.50633	5.61282	45.7803	1.32284e-11	6.34587e-10	RiboZero
AFUN011837	3363	110	244	176	2893	138	4.25443	6.95774	45.506	1.52169e-11	7.2738e-10	RiboZero
AFUN005366	3126.5	1355.5	2879	1380	3645	1340	1.59734	7.91147	44.9091	2.06397e-11	9.76172e-10	RiboZero
AFUN000055	1174.5	625	1164	619	1192	453	1.41305	6.50764	44.4784	2.57182e-11	1.20786e-09	RiboZero
AFUN003916	133.5	37.5	135	47	176	36	2.23789	3.34916	44.403	2.67283e-11	1.25092e-09	RiboZero
AFUN014561	55.5	4.5	31	3	109	7	4.12059	1.97871	44.3846	2.69806e-11	1.25399e-09	RiboZero
AFUN003456	245.5	88.5	263	77	211	36	2.19625	4.03975	44.2354	2.91173e-11	1.34863e-09	RiboZero
AFUN014253	144.5	38	112	38	179	38	2.27934	3.30366	44.2177	2.9382e-11	1.35622e-09	RiboZero
AFUN009390	662.5	303.5	629	338	624	291	1.38913	5.63014	44.1437	3.05127e-11	1.40358e-09	RiboZero
AFUN015122	59	9	102	14	59	9	3.1371	2.22388	44.0942	3.1294e-11	1.42489e-09	RiboZero
AFUN007448	146	32.5	121	47	128	31	2.19236	3.1741	44.1065	3.1098e-11	1.42489e-09	RiboZero
AFUN009646	837.5	255.5	963	505	1040	357	1.71805	6.12544	44.0992	3.12142e-11	1.42489e-09	RiboZero
AFUN004531	144	37	125	41	134	40	2.11553	3.2198	44.0009	3.28229e-11	1.48444e-09	RiboZero
AFUN001032	701	343	568	244	613	224	1.5548	5.55517	43.9909	3.29909e-11	1.48703e-09	RiboZero
AFUN004835	2051.5	967.5	1659	914	1939	774	1.43574	7.17269	43.9584	3.35435e-11	1.50688e-09	RiboZero
AFUN004104	378.5	170	417	205	436	172	1.53081	4.96406	43.9082	3.44138e-11	1.54082e-09	RiboZero
AFUN003771	478	223.5	617	273	503	207	1.54742	5.33738	43.6152	3.99724e-11	1.77784e-09	RiboZero
AFUN007284	569	243.5	668	317	562	264	1.48498	5.52061	43.5395	4.15483e-11	1.84184e-09	RiboZero
AFUN015067	451	178.5	278	114	404	109	1.83108	4.75327	43.5102	4.2176e-11	1.86351e-09	RiboZero
AFUN005662	21	0	14	0	23	0	7.46557	0.257909	43.3122	4.66659e-11	2.05514e-09	RiboZero
AFUN006021	18.5	0.5	70	1	18	0	6.62125	1.06979	43.3056	4.68235e-11	2.05525e-09	RiboZero
AFUN003557	1650	718	1569	894	1477	720	1.36325	6.92879	43.2993	4.69744e-11	2.05525e-09	RiboZero
AFUN006660	214	70	179	77	229	71	1.8614	3.89608	43.2627	4.78609e-11	2.08723e-09	RiboZero
AFUN001697	2944	1148.5	2730	1555	2664	1062	1.50421	7.71809	43.077	5.26276e-11	2.28768e-09	RiboZero
AFUN005940	733	374	850	441	885	356	1.43982	5.99228	42.9965	5.48373e-11	2.37605e-09	RiboZero
AFUN000135	480.5	170	255	137	421	110	1.8044	4.78431	42.819	6.00455e-11	2.59335e-09	RiboZero
AFUN011646	403.5	171	349	165	318	147	1.4916	4.75945	42.7935	6.08355e-11	2.61905e-09	RiboZero
AFUN004282	5943.5	2473	5476	2466	6553	2333	1.65823	8.79217	42.7707	6.15465e-11	2.64119e-09	RiboZero
AFUN000571	115.5	19	82	15	91	27	2.56575	2.66176	42.7017	6.37581e-11	2.72738e-09	RiboZero
AFUN014425	183	50	222	70	177	69	1.97834	3.782	42.6913	6.40975e-11	2.7332e-09	RiboZero
AFUN004915	439	186	516	230	396	179	1.54181	5.09157	42.6628	6.50361e-11	2.76445e-09	RiboZero
AFUN011874	26	0	35	0	9	0	7.73489	0.49388	42.5203	6.9952e-11	2.96402e-09	RiboZero
AFUN002300	1933.5	954.5	1666	796	1585	732	1.40489	7.05525	42.3729	7.54276e-11	3.16607e-09	RiboZero
AFUN002928	674	294	537	293	601	305	1.36426	5.55178	42.3739	7.53896e-11	3.16607e-09	RiboZero
AFUN015267	176.5	47	139	65	224	51	2.08115	3.64824	42.3612	7.5882e-11	3.17485e-09	RiboZero
AFUN000291	339	112	199	106	348	102	1.80847	4.40785	42.3553	7.61094e-11	3.17485e-09	RiboZero
AFUN015433	23	0	49	2	21	1	5.14629	0.912254	42.318	7.75734e-11	3.2259e-09	RiboZero
AFUN004109	113.5	26	165	29	85	26	2.52018	3.0132	42.2834	7.89584e-11	3.27336e-09	RiboZero
AFUN014025	164	38	152	54	157	56	2.02353	3.46903	41.9507	9.36015e-11	3.85661e-09	RiboZero
AFUN006845	860	282	544	111	567	95	2.33356	5.44512	41.9338	9.44168e-11	3.87831e-09	RiboZero
AFUN014138	209.5	69	191	91	223	56	1.88844	3.89613	41.8034	1.00925e-10	4.12045e-09	RiboZero
AFUN014629	128	20	158	37	82	22	2.57423	3.01408	41.7411	1.04197e-10	4.2156e-09	RiboZero
AFUN004775	185	47.5	153	39	244	70	2.23168	3.73229	41.6835	1.07311e-10	4.32854e-09	RiboZero
AFUN009677	96.5	15	51	14	68	11	2.74429	2.21039	41.441	1.21484e-10	4.84205e-09	RiboZero
AFUN002843	1847	737	1130	424	2023	610	1.82941	6.89845	41.4432	1.21345e-10	4.84205e-09	RiboZero
AFUN007092	416	186	382	182	328	153	1.45732	4.84225	41.4299	1.22173e-10	4.85512e-09	RiboZero
AFUN002841	96	18.5	52	14	97	13	2.77192	2.39964	41.2569	1.33478e-10	5.27318e-09	RiboZero
AFUN002439	548.5	229	340	191	556	152	1.67788	5.14138	41.2163	1.36279e-10	5.36802e-09	RiboZero
AFUN009658	358.5	122.5	224	121	297	116	1.62685	4.4344	41.1531	1.40763e-10	5.52845e-09	RiboZero
AFUN003407	39	1.5	23	1	28	3	4.14317	0.891044	41.0822	1.4596e-10	5.71586e-09	RiboZero
AFUN006018	1158	591	964	525	1234	543	1.36314	6.44575	40.9412	1.56876e-10	6.12547e-09	RiboZero
AFUN011248	928.5	462	888	495	838	429	1.28791	6.12825	40.7188	1.75785e-10	6.82413e-09	RiboZero
AFUN009057	639	267	606	359	555	221	1.44492	5.52359	40.6884	1.7854e-10	6.91108e-09	RiboZero
AFUN007262	20	0	14	0	19	0	7.33364	0.14638	40.6391	1.83102e-10	7.06733e-09	RiboZero
AFUN005226	34.5	7	39	1	50	3	3.78689	1.35297	40.6166	1.8523e-10	7.12896e-09	RiboZero
AFUN004311	1153	576	1329	706	1183	590	1.32985	6.58909	40.5273	1.9389e-10	7.41975e-09	RiboZero
AFUN014333	58	3	19	4	38	0	4.28617	1.20293	40.1986	2.29409e-10	8.72922e-09	RiboZero
AFUN006860	2025	881.5	1734	992	2070	980	1.37959	7.23658	40.1526	2.34878e-10	8.91208e-09	RiboZero
AFUN002421	852	426	1260	531	934	400	1.53694	6.27408	40.0971	2.41647e-10	9.14309e-09	RiboZero
AFUN010063	372.5	167.5	349	200	391	153	1.44978	4.83334	40.0455	2.48118e-10	9.36156e-09	RiboZero
AFUN015700	32	4.5	59	5	42	6	3.48145	1.4892	40.0332	2.49683e-10	9.36801e-09	RiboZero
AFUN006212	603.5	268.5	1067	367	647	233	1.79575	5.82232	40.0366	2.49252e-10	9.36801e-09	RiboZero
AFUN009022	248	73	169	94	317	82	1.91203	4.12378	39.8195	2.78546e-10	1.04218e-08	RiboZero
AFUN010450	269	108	307	144	287	111	1.61074	4.43187	39.743	2.89681e-10	1.08083e-08	RiboZero
AFUN014524	134	40	156	36	108	39	2.1363	3.20222	39.7133	2.94119e-10	1.09435e-08	RiboZero
AFUN010048	71	6	103	2	50	15	3.59609	2.1998	39.7064	2.95152e-10	1.09516e-08	RiboZero
AFUN004574	398	183	317	174	410	167	1.44851	4.84641	39.6214	3.08293e-10	1.14077e-08	RiboZero
AFUN014171	223.5	93.5	377	85	215	92	1.95103	4.28178	39.4909	3.29597e-10	1.21625e-08	RiboZero
AFUN015153	726	360.5	588	352	672	288	1.33676	5.69289	39.3088	3.618e-10	1.32779e-08	RiboZero
AFUN001978	231	88.5	213	50	172	63	1.94903	3.85777	39.1732	3.87824e-10	1.41172e-08	RiboZero
AFUN009078	71.5	15	60	14	57	11	2.57188	2.06435	39.0549	4.1205e-10	1.49182e-08	RiboZero
AFUN011153	108	17.5	98	22	118	36	2.43098	2.85712	39.0326	4.16787e-10	1.50491e-08	RiboZero
AFUN014186	93.5	22	144	30	101	31	2.38895	2.93875	38.8532	4.56893e-10	1.64091e-08	RiboZero
AFUN008733	2561	1252	2144	1270	2712	1051	1.40563	7.57723	38.79	4.71941e-10	1.69043e-08	RiboZero
AFUN000112	959.5	474	734	453	1121	425	1.40776	6.18073	38.7638	4.78314e-10	1.7087e-08	RiboZero
AFUN014879	34.5	3	43	2	24	4	3.77444	1.07887	38.6384	5.10052e-10	1.81725e-08	RiboZero
AFUN007472	341.5	125.5	222	121	346	127	1.62265	4.49169	38.5092	5.44956e-10	1.93647e-08	RiboZero
AFUN001220	1211.5	647	1260	697	1089	561	1.25674	6.56317	38.4567	5.59812e-10	1.98401e-08	RiboZero
AFUN002527	641.5	286.5	721	376	625	327	1.36556	5.69565	38.3929	5.78421e-10	2.04456e-08	RiboZero
AFUN007407	249	89	162	69	220	70	1.80278	3.91972	38.2188	6.32403e-10	2.22951e-08	RiboZero
AFUN004452	571.5	239.5	458	291	451	222	1.3216	5.27044	38.0382	6.93718e-10	2.43927e-08	RiboZero
AFUN006078	91.5	25	91	27	130	28	2.32119	2.83289	38.0096	7.03969e-10	2.46885e-08	RiboZero
AFUN015217	489	190.5	409	265	580	231	1.46371	5.23971	37.9001	7.44627e-10	2.58445e-08	RiboZero
AFUN006734	386.5	192	334	165	369	163	1.41131	4.80981	37.9049	7.42785e-10	2.58445e-08	RiboZero
AFUN004264	306	105	185	89	344	109	1.80049	4.32784	37.8144	7.78047e-10	2.69349e-08	RiboZero
AFUN000890	56	4.5	56	17	78	8	3.0692	2.01951	37.7431	8.07018e-10	2.77945e-08	RiboZero
AFUN010595	1975	940	1848	1037	1596	831	1.29787	7.15105	37.7376	8.09312e-10	2.78023e-08	RiboZero
AFUN000889	1052	515.5	836	550	918	389	1.29581	6.20048	37.6607	8.41831e-10	2.88456e-08	RiboZero
AFUN003698	1142	392.5	549	419	899	328	1.51681	6.00939	37.6408	8.50483e-10	2.90679e-08	RiboZero
AFUN003896	284	117.5	214	114	411	99	1.81333	4.45802	37.5294	9.00453e-10	3.06977e-08	RiboZero
AFUN002109	66	13.5	54	6	77	15	2.8176	2.0956	37.4959	9.16035e-10	3.11498e-08	RiboZero
AFUN008644	745.5	348.5	614	413	848	352	1.34244	5.84976	37.4347	9.45274e-10	3.19822e-08	RiboZero
AFUN011309	96.5	20	72	15	80	24	2.39732	2.47381	37.3969	9.63743e-10	3.25251e-08	RiboZero
AFUN004714	4872	1927	4726	2668	5563	2017	1.55983	8.57316	37.2843	1.02105e-09	3.43728e-08	RiboZero
AFUN007311	2621	1144.5	2185	1318	2380	1205	1.31783	7.55199	37.1753	1.07972e-09	3.62569e-08	RiboZero
AFUN008574	409	152	243	162	390	137	1.54884	4.70136	37.1518	1.09284e-09	3.64346e-08	RiboZero
AFUN010967	431.5	209	546	255	507	243	1.43317	5.26368	37.1512	1.09315e-09	3.64346e-08	RiboZero
AFUN011914	17	0.5	11	0	23	0	7.28628	0.102518	37.0397	1.15746e-09	3.83256e-08	RiboZero
AFUN003152	424.5	205.5	436	244	428	197	1.34989	5.07366	37.0361	1.15961e-09	3.83256e-08	RiboZero
AFUN002686	86	20	84	16	121	29	2.50526	2.69885	36.8741	1.2601e-09	4.14845e-08	RiboZero
AFUN010207	144.5	62	167	42	153	27	2.17871	3.41855	36.8422	1.2809e-09	4.19636e-08	RiboZero
AFUN004115	2057.5	1166	2519	1195	2358	1003	1.40662	7.49115	36.7295	1.35709e-09	4.43515e-08	RiboZero
AFUN011104	749	390	870	470	869	418	1.32303	6.03562	36.6182	1.43683e-09	4.68434e-08	RiboZero
AFUN002856	304.5	107.5	325	135	371	169	1.63346	4.63981	36.5669	1.47516e-09	4.79768e-08	RiboZero
AFUN014506	27.5	1.5	46	1	14	1	4.67542	0.847992	36.4369	1.57691e-09	5.11619e-08	RiboZero
AFUN008313	992.5	526	804	482	1067	478	1.29343	6.23634	36.4063	1.60186e-09	5.17215e-08	RiboZero
AFUN003586	54.5	7.5	60	16	104	14	2.88056	2.24344	36.2186	1.76375e-09	5.64063e-08	RiboZero
AFUN001211	1298	680	1254	783	1709	673	1.35772	6.80028	36.2194	1.76305e-09	5.64063e-08	RiboZero
AFUN005839	1744	591.5	1680	995	2259	920	1.54382	7.16508	36.158	1.81948e-09	5.79129e-08	RiboZero
AFUN000386	11792.5	3542	8709	2653	5626	1525	2.08842	9.21237	36.1385	1.83781e-09	5.83581e-08	RiboZero
AFUN002462	2184	987	1358	837	1707	729	1.37301	7.07186	36.0974	1.87699e-09	5.94618e-08	RiboZero
AFUN010688	1666.5	769	1314	858	1271	685	1.22197	6.81726	35.8667	2.11286e-09	6.63084e-08	RiboZero
AFUN001051	239.5	73.5	207	85	162	81	1.68234	3.8974	35.8473	2.13406e-09	6.67446e-08	RiboZero
AFUN002267	437.5	175.5	266	189	459	139	1.5527	4.86159	35.8449	2.1367e-09	6.67446e-08	RiboZero
AFUN000405	23	4.5	52	3	36	4	3.65894	1.23017	35.8093	2.17611e-09	6.7661e-08	RiboZero
AFUN003186	33	6.5	63	5	38	7	3.23204	1.5225	35.7106	2.28913e-09	7.08469e-08	RiboZero
AFUN005170	396.5	196.5	387	192	371	199	1.32304	4.92052	35.7014	2.29995e-09	7.10182e-08	RiboZero
AFUN008915	27.5	1.5	26	5	37	2	3.64163	0.950888	35.6775	2.32839e-09	7.15674e-08	RiboZero
AFUN010209	90	20	57	14	60	12	2.48982	2.19622	35.6442	2.36858e-09	7.24709e-08	RiboZero
AFUN007728	114	39.5	105	41	193	32	2.22836	3.24497	35.4519	2.6143e-09	7.96266e-08	RiboZero
AFUN005892	459.5	238.5	441	232	389	182	1.33378	5.07479	35.4373	2.6339e-09	8.00419e-08	RiboZero
AFUN010720	21145.5	8793	21383	8466	24268	7537	1.7865	10.6594	35.3959	2.69054e-09	8.1395e-08	RiboZero
AFUN005444	737	343	520	373	804	302	1.36733	5.73911	35.1188	3.10196e-09	9.36303e-08	RiboZero
AFUN006685	1945.5	974.5	2122	1218	1907	775	1.37348	7.27901	35.0276	3.25059e-09	9.78968e-08	RiboZero
AFUN014786	46	8	27	3	50	5	3.24606	1.38646	35.0221	3.2598e-09	9.79544e-08	RiboZero
AFUN000686	401.5	178.5	290	191	539	162	1.56794	4.95003	34.9589	3.36734e-09	1.00735e-07	RiboZero
AFUN011436	406.5	209.5	400	191	601	219	1.53925	5.15808	34.8314	3.59535e-09	1.07079e-07	RiboZero
AFUN014728	18.5	0	15	0	12	0	7.09542	-0.0504801	34.8012	3.65146e-09	1.0827e-07	RiboZero
AFUN006188	31	2.5	49	4	22	4	3.65588	1.10434	34.7403	3.76754e-09	1.11466e-07	RiboZero
AFUN006042	1700.5	753	1551	1039	1738	867	1.26391	7.04684	34.4312	4.41581e-09	1.29788e-07	RiboZero
AFUN011957	67.5	15	116	21	57	7	2.85153	2.38441	34.3474	4.61013e-09	1.34826e-07	RiboZero
AFUN014648	116.5	36	173	54	139	45	2.03144	3.33879	34.3444	4.61731e-09	1.34826e-07	RiboZero
AFUN010384	411	221.5	330	162	512	172	1.51996	4.98783	34.2774	4.77906e-09	1.39246e-07	RiboZero
AFUN015648	22	0	21	1	12	0	5.63052	0.210018	34.2132	4.93932e-09	1.43604e-07	RiboZero
AFUN009981	503	272.5	549	286	468	252	1.26208	5.33729	34.1513	5.09898e-09	1.47607e-07	RiboZero
AFUN009408	2625.5	1374	2323	1332	2786	1281	1.30631	7.66706	34.0375	5.40603e-09	1.5549e-07	RiboZero
AFUN004079	939.5	519	949	586	962	485	1.19883	6.26228	34.0106	5.48126e-09	1.56766e-07	RiboZero
AFUN003960	537	321	542	302	693	271	1.34548	5.53968	33.9705	5.59552e-09	1.58925e-07	RiboZero
AFUN002236	734	374	765	494	801	387	1.23503	5.94416	33.9701	5.59645e-09	1.58925e-07	RiboZero
AFUN007220	42	0	18	6	45	2	3.9998	1.10778	33.8339	6.00223e-09	1.70089e-07	RiboZero
AFUN008107	1554	846	1296	790	1828	790	1.29789	6.94587	33.7738	6.1907e-09	1.7506e-07	RiboZero
AFUN005124	12390	4872.5	9189	4697	10179	4110	1.55562	9.62534	33.6711	6.52632e-09	1.8301e-07	RiboZero
AFUN002691	610	296	537	371	588	275	1.23529	5.53098	33.6658	6.54417e-09	1.83128e-07	RiboZero
AFUN006477	1244	727.5	1031	606	1258	605	1.21076	6.56273	33.6031	6.75834e-09	1.88336e-07	RiboZero
AFUN009874	81.5	13.5	41	12	97	17	2.6815	2.26304	33.53	7.01746e-09	1.94749e-07	RiboZero
AFUN000143	69	3	14	2	90	7	4.12805	1.78685	33.5229	7.04282e-09	1.9505e-07	RiboZero
AFUN015255	283	150	309	162	331	120	1.45651	4.56955	33.4663	7.2511e-09	2.00405e-07	RiboZero
AFUN014645	43	8.5	37	7	57	10	2.78484	1.59575	33.4259	7.4031e-09	2.03767e-07	RiboZero
AFUN006044	114	46	127	45	139	39	1.90369	3.18971	33.416	7.44091e-09	2.04389e-07	RiboZero
AFUN002484	2838.5	1459	2465	1410	2519	1269	1.26483	7.69016	33.3755	7.59753e-09	2.08265e-07	RiboZero
AFUN004987	3353.5	1608.5	2876	1756	3187	1462	1.3148	7.94469	33.2682	8.02865e-09	2.18744e-07	RiboZero
AFUN006798	3933.5	1720	2888	1705	3542	1704	1.35554	8.06595	33.2606	8.06005e-09	2.19155e-07	RiboZero
AFUN003907	4360	1996.5	2989	1719	3957	1615	1.4238	8.17112	33.2117	8.26528e-09	2.23829e-07	RiboZero
AFUN002684	13.5	0	22	1	17	0	5.6022	0.17435	33.1424	8.56496e-09	2.31478e-07	RiboZero
AFUN011696	24.5	2	26	1	39	5	3.76158	0.917202	33.1221	8.65475e-09	2.33435e-07	RiboZero
AFUN006549	120	36.5	116	46	144	47	1.9112	3.18509	33.1166	8.67933e-09	2.33629e-07	RiboZero
AFUN014319	107	23	144	30	172	54	2.33867	3.26835	33.0985	8.76041e-09	2.3534e-07	RiboZero
AFUN009394	445	211.5	317	191	353	156	1.33477	4.8557	33.0763	8.86145e-09	2.37579e-07	RiboZero
AFUN001060	1313.5	751.5	1154	741	1353	668	1.17266	6.68912	33.0708	8.88616e-09	2.37767e-07	RiboZero
AFUN006797	101.5	31	97	30	82	26	2.03322	2.72151	33.0251	9.09786e-09	2.42947e-07	RiboZero
AFUN009126	632.5	225	261	120	521	138	1.86685	5.05337	32.9397	9.50601e-09	2.52841e-07	RiboZero
AFUN014115	13.5	0.5	19	0	19	1	5.56404	0.151882	32.8428	9.99184e-09	2.64194e-07	RiboZero
AFUN001015	1255	727	1120	654	1061	570	1.16195	6.53481	32.8334	1.00406e-08	2.64962e-07	RiboZero
AFUN015003	437	195.5	299	167	381	191	1.3464	4.85667	32.8255	1.00814e-08	2.64996e-07	RiboZero
AFUN001040	2843	1455	2724	1528	2617	1371	1.26115	7.76001	32.8283	1.00668e-08	2.64996e-07	RiboZero
AFUN005438	374.5	153.5	260	179	327	132	1.39195	4.62788	32.8182	1.01195e-08	2.65479e-07	RiboZero
AFUN010440	799.5	461	665	388	722	328	1.23868	5.86038	32.7716	1.03647e-08	2.71382e-07	RiboZero
AFUN005353	205	54.5	143	47	189	83	1.87429	3.67538	32.7369	1.05515e-08	2.75735e-07	RiboZero
AFUN001832	40	5.5	27	4	46	7	3.0438	1.29464	32.696	1.07758e-08	2.80673e-07	RiboZero
AFUN001744	532.5	332.5	764	325	634	300	1.37683	5.66018	32.6388	1.10977e-08	2.87768e-07	RiboZero
AFUN001717	4438	2097.5	3274	1758	3999	1769	1.39702	8.23078	32.618	1.12171e-08	2.90304e-07	RiboZero
AFUN015463	290.5	112.5	169	75	226	76	1.70792	4.05363	32.5743	1.14724e-08	2.95773e-07	RiboZero
AFUN004902	26.5	5	33	2	52	6	3.41356	1.24743	32.5523	1.16027e-08	2.98559e-07	RiboZero
AFUN000917	109.5	41.5	128	40	117	41	1.88092	3.09588	32.4435	1.22711e-08	3.14553e-07	RiboZero
AFUN004587	2275	1191.5	2359	1313	2240	1211	1.24173	7.51791	32.3508	1.28707e-08	3.27422e-07	RiboZero
AFUN002450	1253.5	695.5	1121	723	1173	668	1.11406	6.59856	32.3508	1.28703e-08	3.27422e-07	RiboZero
AFUN005890	151	61.5	220	73	143	44	1.88792	3.62704	32.32	1.30759e-08	3.31387e-07	RiboZero
AFUN004041	1798	900	1359	899	1774	898	1.21462	7.03926	32.3218	1.30641e-08	3.31387e-07	RiboZero
AFUN007112	1019.5	604	953	537	1044	552	1.18202	6.34714	32.2666	1.34404e-08	3.39985e-07	RiboZero
AFUN005381	171.5	69	235	95	191	71	1.71392	3.8848	32.2547	1.3523e-08	3.40789e-07	RiboZero
AFUN004547	1524	791.5	1445	907	1506	842	1.16875	6.9189	32.2579	1.35007e-08	3.40789e-07	RiboZero
AFUN012028	18	0	16	1	15	0	5.4705	0.0742788	32.2036	1.38831e-08	3.47907e-07	RiboZero
AFUN003369	497.5	248	570	333	497	249	1.27699	5.37752	32.1974	1.39278e-08	3.48376e-07	RiboZero
AFUN010485	8518	3892	8190	4310	8498	3320	1.48555	9.32204	32.1932	1.39575e-08	3.48471e-07	RiboZero
AFUN010036	121.5	37	128	42	117	50	1.85485	3.14495	32.0367	1.5129e-08	3.76319e-07	RiboZero
AFUN015525	69.5	14.5	36	13	79	11	2.61348	2.02822	31.9822	1.5559e-08	3.86301e-07	RiboZero
AFUN004263	304.5	136	215	119	484	118	1.78216	4.60852	31.969	1.56655e-08	3.88227e-07	RiboZero
AFUN008314	330.5	166.5	364	171	275	130	1.40668	4.64632	31.9642	1.5704e-08	3.88465e-07	RiboZero
AFUN004293	78	28	93	28	93	22	2.11464	2.62831	31.9404	1.58977e-08	3.92534e-07	RiboZero
AFUN003778	1546	860	1413	953	1695	777	1.20155	6.96714	31.8556	1.66069e-08	4.08541e-07	RiboZero
AFUN007765	2135	1072	1743	1199	1877	866	1.22515	7.25757	31.8109	1.69936e-08	4.16529e-07	RiboZero
AFUN005785	569	286	483	345	733	279	1.33118	5.5507	31.7495	1.75393e-08	4.28342e-07	RiboZero
AFUN002463	484	220	308	159	337	119	1.51147	4.81893	31.676	1.82156e-08	4.44052e-07	RiboZero
AFUN008939	783.5	441.5	825	543	969	425	1.23425	6.11201	31.6287	1.86651e-08	4.53363e-07	RiboZero
AFUN004334	257.5	128	336	157	332	146	1.46816	4.57702	31.5878	1.90622e-08	4.62174e-07	RiboZero
AFUN001425	23	4	39	2	24	3	3.55643	0.887571	31.551	1.94267e-08	4.70161e-07	RiboZero
AFUN006276	154.5	70	186	85	211	63	1.7042	3.77101	31.5419	1.95188e-08	4.7154e-07	RiboZero
AFUN004008	5775	2883	5082	2634	5362	2454	1.37143	8.71287	31.2216	2.30191e-08	5.5213e-07	RiboZero
AFUN005089	17	0	12	0	21	1	5.49452	0.100537	31.2163	2.30824e-08	5.52662e-07	RiboZero
AFUN000106	486	184.5	388	305	633	213	1.46619	5.26866	31.0786	2.47784e-08	5.92212e-07	RiboZero
AFUN009808	1836.5	1129	3356	1133	2181	987	1.55532	7.55115	31.007	2.57106e-08	6.12313e-07	RiboZero
AFUN014542	100	33.5	135	24	88	36	2.12508	2.91142	30.9965	2.58491e-08	6.14522e-07	RiboZero
AFUN015234	271	94.5	162	82	304	111	1.69693	4.17237	30.9746	2.61423e-08	6.20395e-07	RiboZero
AFUN005627	486	237.5	530	241	430	285	1.26806	5.26274	30.9536	2.64267e-08	6.26038e-07	RiboZero
AFUN002413	50.5	15	57	16	61	10	2.38575	1.94127	30.9179	2.69172e-08	6.36088e-07	RiboZero
AFUN003457	6988.5	3053	4752	2874	5707	2282	1.42708	8.79264	30.8812	2.74315e-08	6.46422e-07	RiboZero
AFUN015218	29.5	2.5	15	4	37	1	3.82647	0.793355	30.8674	2.76275e-08	6.48796e-07	RiboZero
AFUN010654	277	116	180	104	228	84	1.50906	4.10723	30.8673	2.76289e-08	6.48796e-07	RiboZero
AFUN014977	88.5	16	29	5	72	6	3.10318	1.98307	30.8589	2.77488e-08	6.50475e-07	RiboZero
AFUN011505	3462.5	1641.5	2886	1688	3301	1723	1.27866	7.98965	30.8455	2.79404e-08	6.53824e-07	RiboZero
AFUN009514	802.5	508.5	778	421	872	429	1.20279	6.04442	30.8032	2.85562e-08	6.65915e-07	RiboZero
AFUN014612	53	8	33	9	32	3	2.87237	1.36168	30.75	2.93502e-08	6.83245e-07	RiboZero
AFUN002246	746	396.5	691	449	636	346	1.15051	5.81155	30.6838	3.03684e-08	7.04506e-07	RiboZero
AFUN014420	811	197	319	102	263	103	2.08073	4.95891	30.6688	3.0604e-08	7.08747e-07	RiboZero
AFUN000378	68.5	8.5	33	16	56	8	2.62193	1.78986	30.6577	3.07809e-08	7.11616e-07	RiboZero
AFUN014218	222	71	181	72	168	95	1.59648	3.8274	30.6462	3.0964e-08	7.1462e-07	RiboZero
AFUN014986	122	44	92	39	161	40	1.9559	3.15475	30.5845	3.1963e-08	7.35148e-07	RiboZero
AFUN000649	123	41.5	103	26	112	42	1.95161	3.00095	30.5339	3.28075e-08	7.53283e-07	RiboZero
AFUN006751	554	310	465	325	677	229	1.33122	5.47537	30.489	3.35767e-08	7.69628e-07	RiboZero
AFUN011555	5159.5	2497.5	3963	2295	5376	2273	1.38239	8.54796	30.4421	3.43983e-08	7.87119e-07	RiboZero
AFUN006391	203.5	67.5	134	38	115	33	2.0245	3.38725	30.4176	3.4836e-08	7.95777e-07	RiboZero
AFUN000488	8.5	0	16	0	19	0	7.06956	-0.0916969	30.3146	3.67355e-08	8.34909e-07	RiboZero
AFUN005790	4222.5	2007	2918	1804	4127	1742	1.36209	8.18558	30.222	3.85308e-08	8.74232e-07	RiboZero
AFUN007609	20	3.5	29	4	35	1	3.53744	0.860162	30.1349	4.0302e-08	9.11341e-07	RiboZero
AFUN000795	184	57	106	56	213	64	1.84624	3.59058	30.1247	4.05132e-08	9.14577e-07	RiboZero
AFUN004846	157	62	147	81	183	56	1.65001	3.5987	30.0337	4.24599e-08	9.56915e-07	RiboZero
AFUN008335	2501.5	1245.5	1871	1393	2817	1113	1.29124	7.56396	30.0095	4.29945e-08	9.67341e-07	RiboZero
AFUN001743	1213	582	733	558	995	465	1.20979	6.28525	29.9612	4.40786e-08	9.90073e-07	RiboZero
AFUN011843	15.5	2	38	2	19	1	4.13493	0.636721	29.9513	4.43038e-08	9.92417e-07	RiboZero
AFUN009222	127	40.5	102	45	147	50	1.82393	3.18511	29.9469	4.44046e-08	9.92417e-07	RiboZero
AFUN009001	306.5	142.5	267	148	256	138	1.29814	4.44696	29.9483	4.43716e-08	9.92417e-07	RiboZero
AFUN015508	27.5	2	19	4	24	1	3.61398	0.61828	29.9226	4.4965e-08	1.00161e-06	RiboZero
AFUN014831	38	8.5	38	8	32	4	2.76006	1.26803	29.9118	4.5216e-08	1.00553e-06	RiboZero
AFUN009807	15	1	22	0	16	1	4.81813	0.194666	29.8861	4.58181e-08	1.01724e-06	RiboZero
AFUN014600	94.5	24.5	70	23	61	20	2.07699	2.38912	29.8233	4.73263e-08	1.04899e-06	RiboZero
AFUN006771	1228.5	539.5	601	426	1301	416	1.51487	6.29337	29.8194	4.74212e-08	1.04936e-06	RiboZero
AFUN000205	1510.5	768	1188	800	1059	594	1.13879	6.66256	29.7248	4.97943e-08	1.09645e-06	RiboZero
AFUN001878	1163.5	576.5	818	633	1023	533	1.12963	6.34662	29.7169	4.99961e-08	1.0973e-06	RiboZero
AFUN009161	20	1	19	4	35	1	3.90795	0.662575	29.6929	5.06211e-08	1.1074e-06	RiboZero
AFUN006963	577.5	165	228	151	678	202	1.85004	5.13872	29.6784	5.10001e-08	1.11387e-06	RiboZero
AFUN010433	2040.5	1066.5	2071	1199	1842	1102	1.17416	7.32835	29.6742	5.11111e-08	1.11449e-06	RiboZero
AFUN008823	3925	1783.5	3105	2053	3535	1737	1.26967	8.1202	29.6706	5.12055e-08	1.11474e-06	RiboZero
AFUN008914	323.5	145	236	127	377	159	1.46311	4.5812	29.6653	5.1345e-08	1.11596e-06	RiboZero
AFUN014170	85	28	115	26	77	30	2.07057	2.70372	29.6289	5.23185e-08	1.13529e-06	RiboZero
AFUN009023	303	136.5	269	167	423	164	1.44952	4.67969	29.6123	5.27699e-08	1.14324e-06	RiboZero
AFUN001600	29804	11513.5	19463	9802	26071	7750	1.71332	10.8317	29.5799	5.36577e-08	1.15873e-06	RiboZero
AFUN010597	358.5	195.5	269	151	385	142	1.39374	4.7092	29.4899	5.62084e-08	1.20992e-06	RiboZero
AFUN002378	1004.5	542.5	906	569	987	599	1.10826	6.30981	29.4534	5.72768e-08	1.23095e-06	RiboZero
AFUN000133	67	7.5	18	2	59	7	3.36135	1.57976	29.4409	5.7647e-08	1.23692e-06	RiboZero
AFUN008674	2690.5	1455	2453	1589	3039	1394	1.23801	7.77047	29.3764	5.95985e-08	1.2727e-06	RiboZero
AFUN008052	1079.5	567.5	804	545	1257	589	1.23074	6.38885	29.3553	6.02504e-08	1.28254e-06	RiboZero
AFUN006003	119.5	30.5	90	34	70	26	1.96912	2.71809	29.2415	6.38958e-08	1.35799e-06	RiboZero
AFUN010561	179.5	67	111	56	154	39	1.79447	3.41966	29.2384	6.39999e-08	1.35805e-06	RiboZero
AFUN010936	650.5	308.5	627	448	657	336	1.1837	5.70637	29.1198	6.80381e-08	1.44146e-06	RiboZero
AFUN002024	2536	1248	1815	1327	2972	1203	1.30522	7.58666	29.0186	7.16856e-08	1.50686e-06	RiboZero
AFUN011865	13	0	23	0	7	0	7.04914	-0.0979584	28.9888	7.27981e-08	1.52785e-06	RiboZero
AFUN010689	209.5	87.5	146	88	218	72	1.5562	3.84921	28.9504	7.42548e-08	1.55599e-06	RiboZero
AFUN008250	261	132.5	314	126	203	76	1.57661	4.28695	28.9264	7.51799e-08	1.57292e-06	RiboZero
AFUN003512	70	17.5	57	15	55	19	2.13647	2.08518	28.8708	7.7369e-08	1.6137e-06	RiboZero
AFUN011386	1572	894.5	1567	968	1534	908	1.10699	7.00163	28.8428	7.84956e-08	1.63466e-06	RiboZero
AFUN000318	68.5	13	41	14	71	18	2.32911	2.03537	28.8149	7.96345e-08	1.65581e-06	RiboZero
AFUN003623	1625.5	993	1828	989	1840	1008	1.18096	7.16494	28.8107	7.98092e-08	1.65687e-06	RiboZero
AFUN002672	111	43.5	104	32	139	46	1.88147	3.09096	28.7733	8.13659e-08	1.68399e-06	RiboZero
AFUN001213	456	211.5	484	295	394	220	1.23298	5.15573	28.7734	8.13618e-08	1.68399e-06	RiboZero
AFUN000076	928.5	469.5	631	451	1017	473	1.22952	6.09985	28.7482	8.2427e-08	1.70071e-06	RiboZero
AFUN001023	137.5	69.5	191	76	200	70	1.6584	3.72748	28.6655	8.60241e-08	1.76678e-06	RiboZero
AFUN015099	131	64	153	50	166	61	1.71544	3.47619	28.6496	8.67304e-08	1.77586e-06	RiboZero
AFUN001278	397.5	140	204	126	240	116	1.46104	4.40184	28.6525	8.66023e-08	1.77586e-06	RiboZero
AFUN004399	2826	1461	2571	1613	2748	1506	1.18104	7.7772	28.62	8.80669e-08	1.80048e-06	RiboZero
AFUN006742	105	36.5	122	47	110	42	1.78649	3.04246	28.6	8.89844e-08	1.81647e-06	RiboZero
AFUN014227	420	192	326	159	251	146	1.33593	4.69026	28.4455	9.63736e-08	1.95542e-06	RiboZero
AFUN002604	308	137.5	199	121	426	131	1.60643	4.54087	28.4009	9.86205e-08	1.998e-06	RiboZero
AFUN000144	763.5	384.5	491	133	1000	217	1.95281	5.73082	28.3979	9.87717e-08	1.99805e-06	RiboZero
AFUN011900	25.5	10	45	4	48	5	2.98723	1.3889	28.3613	1.00655e-07	2.0266e-06	RiboZero
AFUN006167	6353	2943.5	4385	2769	5698	2499	1.34141	8.73341	28.3588	1.00787e-07	2.0266e-06	RiboZero
AFUN002440	168	49.5	126	77	172	63	1.64406	3.5297	28.3375	1.01902e-07	2.04595e-06	RiboZero
AFUN004671	3822.5	1896	3251	2142	3538	1645	1.25215	8.13422	28.3311	1.0224e-07	2.04663e-06	RiboZero
AFUN006099	316	123	168	88	295	115	1.58436	4.27187	28.3276	1.02423e-07	2.04723e-06	RiboZero
AFUN005531	522.5	205	332	239	635	266	1.41436	5.25942	28.3211	1.02767e-07	2.05106e-06	RiboZero
AFUN004105	1215	753	1148	769	1389	703	1.1088	6.68724	28.3011	1.03836e-07	2.06933e-06	RiboZero
AFUN007120	9	0.5	20	1	49	2	4.91085	0.698403	28.2805	1.04947e-07	2.08837e-06	RiboZero
AFUN003965	883	412.5	699	459	576	385	1.11956	5.86844	28.266	1.05738e-07	2.101e-06	RiboZero
AFUN006075	2035	1030	1741	1166	1625	985	1.10968	7.2005	28.2628	1.0591e-07	2.10131e-06	RiboZero
AFUN008720	24.5	3	16	0	20	1	4.1032	0.37182	28.2322	1.076e-07	2.13169e-06	RiboZero
AFUN007499	36.5	1.5	14	2	17	1	3.95147	0.508277	28.1823	1.10408e-07	2.1841e-06	RiboZero
AFUN008240	36271.5	14847.5	34497	15974	34814	12781	1.62984	11.3506	28.1722	1.10989e-07	2.18914e-06	RiboZero
AFUN015107	20.5	0.5	3	0	28	0	7.27447	0.0985964	28.0261	1.1969e-07	2.34182e-06	RiboZero
AFUN001924	541	219	262	199	598	195	1.53051	5.13299	28.0276	1.19598e-07	2.34182e-06	RiboZero
AFUN010813	274	155.5	282	160	362	148	1.34339	4.59479	27.9004	1.27722e-07	2.48992e-06	RiboZero
AFUN004918	71	8.5	27	10	77	15	2.72367	1.93079	27.8962	1.28002e-07	2.49177e-06	RiboZero
AFUN014801	113.5	40.5	96	43	99	32	1.77065	2.91215	27.8465	1.31332e-07	2.55289e-06	RiboZero
AFUN002188	868.5	445.5	867	527	685	470	1.09527	6.05232	27.8433	1.31548e-07	2.5534e-06	RiboZero
AFUN003483	475	261.5	530	314	524	298	1.16511	5.3794	27.8237	1.32887e-07	2.57567e-06	RiboZero
AFUN004130	1200.5	686.5	1068	745	997	534	1.08278	6.48568	27.7978	1.34682e-07	2.6067e-06	RiboZero
AFUN011949	251.5	87.5	123	72	244	80	1.69718	3.91397	27.7908	1.35166e-07	2.6123e-06	RiboZero
AFUN006803	1729.5	925.5	1630	1158	1957	981	1.15291	7.17561	27.7012	1.41575e-07	2.7244e-06	RiboZero
AFUN011225	21.5	2	15	1	31	3	3.75889	0.558924	27.6289	1.46968e-07	2.81609e-06	RiboZero
AFUN006147	68	20	67	19	50	16	2.08796	2.12007	27.611	1.48331e-07	2.83814e-06	RiboZero
AFUN014566	279	130.5	229	74	220	116	1.51491	4.19776	27.5792	1.50793e-07	2.88116e-06	RiboZero
AFUN004093	8607	3990	9127	4936	9047	4122	1.39708	9.43707	27.5666	1.51776e-07	2.89583e-06	RiboZero
AFUN011007	2772.5	1427.5	2606	1765	2682	1394	1.16871	7.76656	27.5251	1.55069e-07	2.9461e-06	RiboZero
AFUN010844	28	1.5	15	1	15	1	4.04561	0.325738	27.5029	1.56858e-07	2.97588e-06	RiboZero
AFUN015070	66	22	57	10	71	19	2.25761	2.15915	27.4615	1.60255e-07	3.03175e-06	RiboZero
AFUN007029	2356	1303.5	2133	1416	2090	1115	1.12955	7.48284	27.4573	1.606e-07	3.03401e-06	RiboZero
AFUN002488	1029.5	457.5	604	291	557	261	1.43483	5.78418	27.4521	1.61032e-07	3.03789e-06	RiboZero
AFUN006777	283	172	277	143	328	140	1.31676	4.55063	27.4441	1.617e-07	3.04622e-06	RiboZero
AFUN010815	4714	2541	4832	2704	5152	2458	1.28869	8.60235	27.3975	1.65643e-07	3.11177e-06	RiboZero
AFUN007447	224.5	99	176	59	151	65	1.63374	3.76351	27.3885	1.6642e-07	3.122e-06	RiboZero
AFUN011191	1991	1117.5	2390	1360	1941	1079	1.19158	7.41601	27.357	1.69152e-07	3.16441e-06	RiboZero
AFUN000286	852	523.5	782	467	1061	526	1.18064	6.18958	27.3571	1.69138e-07	3.16441e-06	RiboZero
AFUN010972	1495.5	893	1211	820	1369	741	1.07659	6.80741	27.3362	1.70983e-07	3.19422e-06	RiboZero
AFUN015607	87	17.5	35	16	140	18	2.67181	2.51794	27.2566	1.78166e-07	3.31917e-06	RiboZero
AFUN008834	65.5	25	111	29	75	20	2.13334	2.56464	27.2572	1.78113e-07	3.31917e-06	RiboZero
AFUN001424	8.5	0	15	0	13	0	6.80825	-0.297235	27.0556	1.97685e-07	3.65744e-06	RiboZero
AFUN008624	376	182	316	233	338	161	1.19067	4.79153	26.9642	2.07255e-07	3.82924e-06	RiboZero
AFUN015669	54	1	5	3	38	1	4.48281	0.959683	26.9022	2.1402e-07	3.94878e-06	RiboZero
AFUN000714	691.5	465	663	382	707	348	1.13711	5.81335	26.8644	2.18242e-07	4.00589e-06	RiboZero
AFUN005568	547	282	340	245	491	201	1.25906	5.1825	26.8549	2.19315e-07	4.01888e-06	RiboZero
AFUN014828	46	13.5	47	5	33	6	2.65232	1.49222	26.8492	2.19968e-07	4.02536e-06	RiboZero
AFUN015417	19	0.5	25	2	14	2	4.07872	0.336059	26.7725	2.2887e-07	4.17687e-06	RiboZero
AFUN000222	28	8.5	33	5	35	5	2.74345	1.11831	26.7626	2.30051e-07	4.18962e-06	RiboZero
AFUN014701	234	56.5	174	103	142	71	1.59941	3.76539	26.7614	2.30192e-07	4.18962e-06	RiboZero
AFUN008746	39	10	41	10	45	11	2.35007	1.53514	26.7249	2.34575e-07	4.24638e-06	RiboZero
AFUN008781	1021	628.5	1368	739	1181	701	1.15197	6.61064	26.7155	2.35722e-07	4.26139e-06	RiboZero
AFUN003711	868	468	625	442	954	472	1.16868	6.04563	26.705	2.37003e-07	4.2788e-06	RiboZero
AFUN010216	1241.5	676	997	821	1356	656	1.09389	6.62546	26.7003	2.37587e-07	4.28358e-06	RiboZero
AFUN010066	2367	1269.5	2072	1310	2340	1370	1.12638	7.52893	26.679	2.40217e-07	4.3252e-06	RiboZero
AFUN002742	59.5	13	75	23	49	5	2.52706	2.0419	26.6561	2.43076e-07	4.35334e-06	RiboZero
AFUN000377	212.5	72	102	58	162	51	1.72009	3.52519	26.6498	2.4387e-07	4.35593e-06	RiboZero
AFUN008645	138.5	44.5	83	37	108	41	1.75887	2.99492	26.5775	2.53178e-07	4.51019e-06	RiboZero
AFUN012001	25.5	0.5	7	0	26	2	4.93803	0.311929	26.5561	2.55999e-07	4.55441e-06	RiboZero
AFUN009870	18.5	0.5	33	3	13	1	4.23796	0.455705	26.549	2.56936e-07	4.56504e-06	RiboZero
AFUN011260	765	261.5	534	348	1559	424	1.82991	6.11388	26.5446	2.57517e-07	4.56932e-06	RiboZero
AFUN000506	285	142	388	197	317	169	1.32842	4.71016	26.4902	2.64876e-07	4.69368e-06	RiboZero
AFUN011821	170	72.5	140	84	220	75	1.55283	3.74471	26.4826	2.65919e-07	4.70596e-06	RiboZero
AFUN005190	1514.5	891.5	1589	876	1324	899	1.07998	6.93122	26.4474	2.70818e-07	4.78635e-06	RiboZero
AFUN008123	38.5	3	19	6	30	5	2.93473	0.945882	26.43	2.73265e-07	4.82326e-06	RiboZero
AFUN006130	978	547.5	786	590	811	455	1.03891	6.15513	26.3225	2.88898e-07	5.07251e-06	RiboZero
AFUN015326	43	15	81	7	37	11	2.62836	1.84922	26.3196	2.89343e-07	5.0737e-06	RiboZero
AFUN012011	24	1.5	19	6	60	4	3.43579	1.14303	26.2937	2.93251e-07	5.12883e-06	RiboZero
AFUN008801	304	159.5	314	165	244	138	1.24629	4.52185	26.2873	2.94223e-07	5.13915e-06	RiboZero
AFUN001626	350	187	342	245	407	181	1.20343	4.89058	26.2807	2.95222e-07	5.14991e-06	RiboZero
AFUN014610	26.5	1	8	1	23	1	4.39588	0.288082	26.1681	3.12951e-07	5.42394e-06	RiboZero
AFUN006659	95	12	42	24	101	23	2.34612	2.42139	26.1697	3.12696e-07	5.42394e-06	RiboZero
tRNA-Pro	37.5	3	18	2	13	1	3.74519	0.558186	26.1305	3.191e-07	5.52121e-06	RiboZero
AFUN002680	1957	1132	1991	1246	1885	1106	1.09748	7.32456	26.1151	3.21658e-07	5.55336e-06	RiboZero
AFUN004812	7348	3605.5	6110	3696	6221	2911	1.2931	9.01017	26.0815	3.2731e-07	5.63645e-06	RiboZero
AFUN011891	18	0.5	12	0	6	0	6.75768	-0.310649	25.9502	3.50334e-07	6.00981e-06	RiboZero
AFUN014933	12	0.5	13	1	16	0	5.22948	-0.127663	25.9368	3.52776e-07	6.03628e-06	RiboZero
AFUN001997	256	64	91	73	191	54	1.81793	3.67124	25.9078	3.58114e-07	6.11983e-06	RiboZero
AFUN000666	7	0	15	0	13	0	6.77221	-0.327628	25.8434	3.70261e-07	6.30335e-06	RiboZero
AFUN000398	198	89.5	154	63	153	71	1.50576	3.67436	25.8184	3.75087e-07	6.36936e-06	RiboZero
AFUN000097	963	622	1064	713	1076	553	1.07886	6.42617	25.8201	3.74757e-07	6.36936e-06	RiboZero
AFUN002892	65.5	16	37	11	57	16	2.21484	1.88635	25.8014	3.78418e-07	6.41781e-06	RiboZero
AFUN011220	3404	1909.5	3813	2179	4345	2078	1.26892	8.26781	25.7897	3.80719e-07	6.4487e-06	RiboZero
AFUN001803	69	6.5	14	7	48	6	3.07183	1.47063	25.775	3.83618e-07	6.48962e-06	RiboZero
AFUN014607	127	22	40	20	113	27	2.33458	2.64392	25.746	3.89428e-07	6.57135e-06	RiboZero
AFUN003705	15.5	3.5	46	3	20	1	3.67251	0.822476	25.7238	3.93936e-07	6.63907e-06	RiboZero
AFUN015312	26.5	1	13	0	14	2	4.2778	0.201729	25.7187	3.94978e-07	6.64831e-06	RiboZero
AFUN000009	488.5	232	360	291	476	241	1.14161	5.16692	25.7123	3.96292e-07	6.65374e-06	RiboZero
AFUN003511	2562.5	1511.5	1982	1281	2637	1264	1.16823	7.59712	25.7089	3.97002e-07	6.65734e-06	RiboZero
AFUN004066	15	0	22	0	4	0	6.96916	-0.156619	25.6719	4.04669e-07	6.77745e-06	RiboZero
AFUN011310	1723.5	985	1648	973	1436	987	1.05259	7.05536	25.666	4.05925e-07	6.79002e-06	RiboZero
AFUN010949	1595	916.5	1066	705	1259	611	1.14683	6.71996	25.6191	4.15894e-07	6.94812e-06	RiboZero
AFUN003073	13.5	0.5	15	0	6	0	6.73613	-0.337016	25.6081	4.18289e-07	6.97944e-06	RiboZero
AFUN006605	58.5	20	54	21	64	11	2.10867	2.05163	25.5758	4.25351e-07	7.07252e-06	RiboZero
AFUN005691	373	178	214	138	478	156	1.5161	4.75	25.5753	4.25446e-07	7.07252e-06	RiboZero
AFUN001651	85.5	13.5	43	19	48	16	2.16871	2.02413	25.5667	4.27358e-07	7.09552e-06	RiboZero
AFUN012002	7.5	0	13	0	12	0	6.6799	-0.394533	25.557	4.29514e-07	7.12251e-06	RiboZero
AFUN014508	27.5	8.5	99	8	25	2	3.44247	1.68637	25.5197	4.3789e-07	7.25246e-06	RiboZero
AFUN015628	90.5	18	37	20	81	18	2.21755	2.24892	25.5143	4.39106e-07	7.26363e-06	RiboZero
AFUN004360	96	42.5	83	31	119	33	1.83737	2.85374	25.4941	4.43741e-07	7.32228e-06	RiboZero
AFUN002235	49	16	62	14	39	11	2.21398	1.80959	25.4632	4.50904e-07	7.43134e-06	RiboZero
AFUN007636	798.5	534	825	523	930	505	1.06476	6.14907	25.3937	4.67448e-07	7.69456e-06	RiboZero
AFUN008069	207	107	306	126	234	129	1.40825	4.28517	25.3894	4.68481e-07	7.70212e-06	RiboZero
AFUN002473	314	188.5	314	183	330	175	1.16326	4.70388	25.387	4.69077e-07	7.7025e-06	RiboZero
AFUN009828	138	46	70	44	210	36	2.08021	3.28337	25.338	4.81146e-07	7.87357e-06	RiboZero
AFUN005658	36	10.5	47	13	47	11	2.28545	1.60506	25.3079	4.88698e-07	7.97593e-06	RiboZero
AFUN004616	114.5	44	102	49	103	38	1.63139	2.9931	25.296	4.91732e-07	8.01572e-06	RiboZero
AFUN014873	121	36.5	87	46	86	25	1.79955	2.82708	25.2639	4.99988e-07	8.11091e-06	RiboZero
AFUN005172	147	57	80	36	142	35	1.85809	3.13928	25.2479	5.04145e-07	8.16849e-06	RiboZero
AFUN014869	229	61.5	197	128	184	85	1.50363	3.94831	25.1598	5.27713e-07	8.54006e-06	RiboZero
AFUN001055	499.5	246	492	362	483	271	1.10517	5.34033	25.1549	5.29057e-07	8.5515e-06	RiboZero
AFUN006701	2109.5	1331.5	1929	1282	2512	1176	1.14429	7.47991	25.1373	5.33889e-07	8.61923e-06	RiboZero
AFUN011384	692	346	511	368	693	403	1.10616	5.69571	25.1189	5.39023e-07	8.6843e-06	RiboZero
AFUN011621	1429	770	1120	752	991	696	1.01135	6.6176	25.1182	5.39213e-07	8.6843e-06	RiboZero
AFUN002893	1709.5	1053	1468	889	1811	1023	1.09575	7.09797	25.1157	5.39923e-07	8.68532e-06	RiboZero
AFUN002634	1323	734.5	1341	874	1245	841	1.0271	6.76975	24.9994	5.73481e-07	9.14845e-06	RiboZero
AFUN001387	869	500	645	407	625	337	1.11795	5.85677	24.9971	5.74166e-07	9.14852e-06	RiboZero
AFUN008057	433	212	242	180	380	141	1.32081	4.77755	24.9828	5.78448e-07	9.19493e-06	RiboZero
AFUN002740	205	90	175	77	187	104	1.40335	3.87391	24.9399	5.91449e-07	9.37923e-06	RiboZero
AFUN001492	1929.5	1147.5	2242	1318	2009	1201	1.11243	7.40861	24.9377	5.92137e-07	9.37923e-06	RiboZero
AFUN000643	47.5	14	33	11	110	13	2.6802	2.08275	24.902	6.03211e-07	9.53216e-06	RiboZero
AFUN006046	115.5	40.5	137	66	129	51	1.64528	3.25642	24.8701	6.13267e-07	9.66249e-06	RiboZero
AFUN008903	8672.5	4576	8527	4745	13324	4666	1.48859	9.60908	24.869	6.13617e-07	9.66249e-06	RiboZero
AFUN001022	232	95	200	143	268	114	1.34934	4.19677	24.8519	6.19064e-07	9.72546e-06	RiboZero
AFUN010580	475.5	204.5	310	243	322	183	1.15102	4.89511	24.8523	6.18953e-07	9.72546e-06	RiboZero
AFUN004949	81.5	33.5	76	25	78	24	1.84902	2.51619	24.8463	6.20878e-07	9.74256e-06	RiboZero
AFUN015681	11	1	20	0	11	0	5.26111	-0.0977102	24.825	6.27785e-07	9.82282e-06	RiboZero
AFUN006143	114	25.5	63	45	124	26	1.98302	2.82596	24.8238	6.28186e-07	9.82282e-06	RiboZero
AFUN000141	570	275	333	144	375	181	1.40789	5.02126	24.7061	6.6774e-07	1.03929e-05	RiboZero
AFUN014272	29.5	6.5	18	6	54	4	3.00138	1.16711	24.695	6.71596e-07	1.04408e-05	RiboZero
AFUN008735	778	402	744	524	820	510	1.05978	6.02212	24.6797	6.76944e-07	1.05118e-05	RiboZero
AFUN002195	1022	498.5	729	628	843	498	1.01974	6.1688	24.6722	6.79572e-07	1.05289e-05	RiboZero
AFUN009604	709	364	601	496	757	394	1.07683	5.83417	24.6315	6.94082e-07	1.07283e-05	RiboZero
AFUN015595	13.5	0	26	0	3	0	7.04554	-0.0991664	24.5959	7.07033e-07	1.09034e-05	RiboZero
AFUN014468	59	9.5	29	12	52	14	2.27948	1.68828	24.5763	7.14267e-07	1.10023e-05	RiboZero
AFUN003080	2078	1310	1892	1301	2122	1071	1.07925	7.39165	24.5451	7.259e-07	1.11305e-05	RiboZero
AFUN011340	441	254	326	187	453	231	1.19897	5.03321	24.5049	7.41214e-07	1.13394e-05	RiboZero
AFUN000672	233	117.5	419	189	322	145	1.4875	4.653	24.49	7.4696e-07	1.14143e-05	RiboZero
AFUN005251	157.5	60.5	122	81	173	62	1.51037	3.52568	24.4551	7.6062e-07	1.15835e-05	RiboZero
AFUN003102	229	88	157	106	194	95	1.3453	3.91576	24.4328	7.69463e-07	1.17049e-05	RiboZero
AFUN009442	239	104.5	192	89	149	81	1.41555	3.89293	24.4119	7.77884e-07	1.1814e-05	RiboZero
AFUN011861	585.5	305	491	369	573	343	1.04725	5.51689	24.4106	7.78391e-07	1.1814e-05	RiboZero
AFUN009253	400	166	201	162	371	151	1.35515	4.6497	24.4058	7.80337e-07	1.18301e-05	RiboZero
AFUN008719	17.5	4	19	2	35	3	3.30294	0.677091	24.3999	7.8273e-07	1.1853e-05	RiboZero
AFUN003898	907	549	743	491	1198	555	1.1873	6.26645	24.3945	7.84924e-07	1.18729e-05	RiboZero
AFUN003760	3193.5	1978.5	3427	2015	3797	1814	1.2026	8.13462	24.3913	7.86217e-07	1.1879e-05	RiboZero
AFUN003581	20	1.5	13	2	19	0	3.91383	0.205301	24.3612	7.98622e-07	1.20529e-05	RiboZero
AFUN006331	6045	3256	5743	3359	6392	3210	1.24048	8.92052	24.3506	8.03024e-07	1.21057e-05	RiboZero
AFUN015256	36.5	8.5	47	10	43	14	2.3197	1.55503	24.3226	8.14761e-07	1.22552e-05	RiboZero
AFUN009386	420.5	219.5	431	232	335	246	1.1108	5.02199	24.2919	8.27848e-07	1.24103e-05	RiboZero
AFUN009160	46.5	15.5	64	11	64	21	2.20379	2.02803	24.2761	8.34695e-07	1.24712e-05	RiboZero
AFUN010833	134.5	31	65	32	149	48	1.97844	3.03232	24.2682	8.38106e-07	1.25083e-05	RiboZero
AFUN009516	15.5	1	19	1	15	2	3.8607	0.16576	24.2615	8.41042e-07	1.25381e-05	RiboZero
AFUN006154	50.5	5.5	27	12	46	11	2.40906	1.49023	24.2473	8.47243e-07	1.26026e-05	RiboZero
AFUN004118	416	238	390	213	343	234	1.08854	4.98183	24.2433	8.49029e-07	1.26152e-05	RiboZero
AFUN011637	9	0.5	21	0	6	0	6.80488	-0.298405	24.1874	8.7404e-07	1.29665e-05	RiboZero
AFUN003237	24	6.5	31	4	26	5	2.75395	0.889491	24.1861	8.74604e-07	1.29665e-05	RiboZero
AFUN011222	86	44.5	105	34	149	43	1.84934	3.05145	24.1538	8.89428e-07	1.3168e-05	RiboZero
AFUN008473	545.5	309.5	571	362	463	300	1.05401	5.45461	24.1501	8.91133e-07	1.3168e-05	RiboZero
AFUN007365	14	2	27	2	16	1	3.77387	0.339812	24.1157	9.07198e-07	1.33759e-05	RiboZero
AFUN005441	2889	1538	2007	1518	2681	1391	1.11057	7.68703	24.0247	9.51054e-07	1.39919e-05	RiboZero
AFUN003648	1495	820	1492	1114	1606	912	1.05021	6.99734	24.0064	9.60151e-07	1.41102e-05	RiboZero
AFUN015156	19	0	8	1	19	1	4.59826	0.0209781	23.9852	9.70782e-07	1.42353e-05	RiboZero
AFUN007525	157.5	60	210	97	151	76	1.51913	3.72717	23.9721	9.77407e-07	1.43168e-05	RiboZero
AFUN011276	783.5	395.5	1034	618	739	443	1.17936	6.11677	23.9613	9.82897e-07	1.43816e-05	RiboZero
AFUN000927	29	5	19	6	30	2	2.89667	0.813091	23.9164	1.00613e-06	1.47055e-05	RiboZero
AFUN001362	71.5	21	45	14	65	21	2.02462	2.10536	23.8831	1.02366e-06	1.49454e-05	RiboZero
AFUN005971	120	49.5	127	38	106	56	1.63364	3.14037	23.8778	1.0265e-06	1.49706e-05	RiboZero
AFUN002000	8.5	0	12	0	10	0	6.53933	-0.498375	23.8722	1.0295e-06	1.4998e-05	RiboZero
AFUN015097	49	13.5	68	9	37	17	2.27881	1.83605	23.8309	1.05182e-06	1.53067e-05	RiboZero
AFUN001210	258	129.5	245	135	368	169	1.35941	4.51516	23.8253	1.05484e-06	1.5334e-05	RiboZero
AFUN008736	308.5	131	234	161	322	174	1.23634	4.52702	23.8056	1.0657e-06	1.54752e-05	RiboZero
AFUN006607	602.5	404.5	517	307	586	309	1.08516	5.55234	23.7737	1.08354e-06	1.57002e-05	RiboZero
nad1	24076.5	6554.5	9641	4752	9404	4423	1.75243	9.98031	23.7676	1.08695e-06	1.57212e-05	RiboZero
AFUN004647	1134	688	944	746	1132	642	0.978857	6.49842	23.767	1.08733e-06	1.57212e-05	RiboZero
AFUN003378	2732.5	1528.5	3016	1817	2855	1699	1.12815	7.8792	23.7089	1.12064e-06	1.61507e-05	RiboZero
AFUN007895	1103	723.5	1080	761	1131	682	0.966552	6.55316	23.6914	1.13085e-06	1.62456e-05	RiboZero
AFUN014773	83	35	104	42	114	39	1.73698	2.8995	23.6751	1.1405e-06	1.63667e-05	RiboZero
AFUN009422	15054.5	7500.5	11095	5680	11880	4922	1.40754	9.92309	23.6669	1.14538e-06	1.64191e-05	RiboZero
AFUN000072	125	25.5	38	32	149	19	2.35769	2.80262	23.6213	1.17282e-06	1.67768e-05	RiboZero
AFUN007610	19.5	1.5	45	3	14	4	3.44112	0.786473	23.5827	1.19659e-06	1.70985e-05	RiboZero
AFUN003079	72.5	26.5	60	29	80	19	1.868	2.36156	23.5621	1.20949e-06	1.72645e-05	RiboZero
AFUN000883	66.5	26	69	28	83	24	1.8365	2.41418	23.5577	1.21225e-06	1.72855e-05	RiboZero
AFUN002169	1099.5	671	1051	624	979	706	0.989903	6.45901	23.5036	1.24679e-06	1.77029e-05	RiboZero
AFUN010206	402	261.5	392	254	469	233	1.10877	5.12033	23.4994	1.24955e-06	1.77233e-05	RiboZero
AFUN003235	845	525	777	565	819	500	0.969535	6.1087	23.3843	1.32656e-06	1.86775e-05	RiboZero
AFUN003259	364	225.5	352	212	344	205	1.06972	4.87583	23.3795	1.32985e-06	1.87043e-05	RiboZero
AFUN008759	365.5	223	315	170	306	172	1.14498	4.74357	23.3765	1.33194e-06	1.87141e-05	RiboZero
AFUN008318	16	2	22	2	17	2	3.46657	0.314675	23.362	1.34205e-06	1.88364e-05	RiboZero
AFUN008628	1440.5	873.5	1151	675	1286	830	1.04148	6.74575	23.3036	1.38344e-06	1.93768e-05	RiboZero
AFUN006619	100	57.5	245	75	172	57	1.82988	3.66791	23.2627	1.41314e-06	1.97311e-05	RiboZero
AFUN011767	297	113.5	200	60	129	53	1.77808	3.89805	23.2559	1.41818e-06	1.97809e-05	RiboZero
AFUN000950	1283	841.5	1300	942	1513	794	1.02771	6.84228	23.2333	1.43489e-06	1.99932e-05	RiboZero
AFUN001138	18.5	3	21	2	21	3	3.19504	0.448384	23.2184	1.4461e-06	2.00869e-05	RiboZero
AFUN008793	86.5	35	105	46	104	36	1.69562	2.87792	23.219	1.44562e-06	2.00869e-05	RiboZero
AFUN009273	533.5	338.5	522	390	599	297	1.05032	5.5272	23.2221	1.44329e-06	2.00869e-05	RiboZero
AFUN007088	124.5	47.5	106	61	122	48	1.5148	3.16401	23.2096	1.45267e-06	2.01574e-05	RiboZero
AFUN008723	79.5	22	45	20	74	23	1.94261	2.24633	23.1989	1.46079e-06	2.0249e-05	RiboZero
AFUN011728	11	2	51	1	20	4	3.85372	0.815906	23.1927	1.46555e-06	2.02941e-05	RiboZero
AFUN000442	350.5	209	325	205	299	150	1.13796	4.72901	23.1821	1.47364e-06	2.03851e-05	RiboZero
AFUN002338	1167.5	599	1113	844	915	509	1.06824	6.46012	23.173	1.48062e-06	2.04607e-05	RiboZero
AFUN001417	936	543.5	834	640	940	574	0.976246	6.25713	23.1656	1.48636e-06	2.05187e-05	RiboZero
AFUN007026	14	0.5	6	0	10	0	6.50336	-0.50679	23.1526	1.4964e-06	2.06151e-05	RiboZero
AFUN008784	5569.5	2663.5	3507	2524	4019	1909	1.21848	8.43292	23.1367	1.5088e-06	2.07645e-05	RiboZero
AFUN003036	1262	833.5	2506	876	1198	631	1.46081	7.00493	23.1136	1.52705e-06	2.09942e-05	RiboZero
AFUN015289	6	0	14	0	11	0	6.59996	-0.460188	23.1051	1.53385e-06	2.10446e-05	RiboZero
AFUN009028	48	12.5	43	18	81	18	2.19531	2.01057	23.0956	1.54142e-06	2.11269e-05	RiboZero
AFUN007198	1399	928.5	2232	983	1314	761	1.25617	7.0498	23.0247	1.59934e-06	2.18894e-05	RiboZero
AFUN002838	2172	1353.5	2066	1353	2149	1274	1.03288	7.47521	23.0216	1.60194e-06	2.18894e-05	RiboZero
AFUN011261	15	0.5	5	1	26	0	5.39033	0.00245777	22.9836	1.63389e-06	2.23032e-05	RiboZero
AFUN010278	41.5	13	45	13	38	11	2.09605	1.57839	22.9814	1.6358e-06	2.23067e-05	RiboZero
AFUN007312	3873	2234.5	3186	2098	3887	1979	1.14149	8.21404	22.9488	1.6637e-06	2.26411e-05	RiboZero
AFUN010679	48.5	24	69	17	65	16	2.02994	2.12496	22.9394	1.67188e-06	2.27294e-05	RiboZero
AFUN006156	67.5	19.5	44	14	47	16	1.98989	1.91935	22.9278	1.682e-06	2.2844e-05	RiboZero
AFUN005298	5136	2732.5	3674	2435	4385	2268	1.16629	8.46786	22.9001	1.70641e-06	2.31054e-05	RiboZero
AFUN006296	500	282	386	206	413	264	1.1218	5.14264	22.8935	1.71231e-06	2.31618e-05	RiboZero
AFUN011855	254	109	135	105	276	91	1.4656	4.08055	22.8527	1.749e-06	2.36343e-05	RiboZero
AFUN008792	78.5	28	101	16	218	50	2.43371	3.1716	22.8494	1.75206e-06	2.36519e-05	RiboZero
AFUN010403	589.5	331	429	358	573	300	1.03321	5.46656	22.8446	1.75646e-06	2.36876e-05	RiboZero
AFUN009186	823.5	422.5	821	611	935	559	1.05562	6.16566	22.8142	1.7844e-06	2.40402e-05	RiboZero
AFUN014007	1233	656.5	1219	695	1887	944	1.27532	6.85456	22.8116	1.78689e-06	2.40496e-05	RiboZero
AFUN008470	2284.5	1436	1704	1157	2051	874	1.14388	7.3502	22.8089	1.78931e-06	2.40581e-05	RiboZero
AFUN000490	50.5	1.5	11	6	41	6	3.15095	1.1277	22.7829	1.81368e-06	2.4314e-05	RiboZero
AFUN005028	2885	1552.5	1861	1309	2070	1063	1.12923	7.51917	22.7828	1.81378e-06	2.4314e-05	RiboZero
AFUN011797	11.5	0	14	0	5	0	6.56522	-0.468401	22.7732	1.82286e-06	2.44114e-05	RiboZero
AFUN003447	23423	10899	16117	9249	23934	9112	1.4589	10.6541	22.7389	1.85573e-06	2.48021e-05	RiboZero
AFUN004924	202	136.5	232	102	227	101	1.31691	4.12954	22.7281	1.86619e-06	2.49172e-05	RiboZero
AFUN006876	552.5	246	330	285	375	185	1.14832	5.07507	22.6583	1.93522e-06	2.5711e-05	RiboZero
AFUN006868	431.5	233	505	300	382	255	1.10059	5.1837	22.644	1.9497e-06	2.58779e-05	RiboZero
AFUN007516	413.5	259.5	422	273	434	253	1.04625	5.14697	22.6302	1.96371e-06	2.60381e-05	RiboZero
AFUN002589	25.5	2	14	3	41	6	3.18056	0.836537	22.6255	1.96849e-06	2.60758e-05	RiboZero
AFUN011516	663.5	363.5	561	405	529	367	0.970659	5.62549	22.612	1.98243e-06	2.62345e-05	RiboZero
AFUN014486	45	9.5	39	13	32	10	2.1447	1.45958	22.6008	1.99404e-06	2.63622e-05	RiboZero
AFUN000876	975	589	801	661	1121	566	1.02786	6.3378	22.5841	2.01141e-06	2.65396e-05	RiboZero
AFUN003607	253	110	158	90	172	86	1.35536	3.91258	22.5762	2.01975e-06	2.65974e-05	RiboZero
AFUN010370	4473	2294	3723	2543	5015	2585	1.18249	8.47598	22.5624	2.03425e-06	2.6762e-05	RiboZero
AFUN000026	49	17.5	57	25	76	15	2.0139	2.12696	22.5374	2.06097e-06	2.7087e-05	RiboZero
AFUN015047	20.5	0	8	0	5	0	6.61254	-0.410898	22.4211	2.18956e-06	2.8637e-05	RiboZero
AFUN000116	149.5	33.5	46	38	127	23	2.09154	2.88878	22.4005	2.21315e-06	2.89174e-05	RiboZero
AFUN010558	865	582	869	476	679	442	1.03093	6.06915	22.372	2.2462e-06	2.93206e-05	RiboZero
AFUN000294	361.5	231.5	484	261	363	217	1.13032	5.05498	22.3247	2.30223e-06	3.00228e-05	RiboZero
AFUN006043	231.5	84.5	151	103	206	109	1.33048	3.94224	22.3098	2.32021e-06	3.02279e-05	RiboZero
AFUN000707	2790.5	1617	2653	1841	2400	1356	1.05744	7.75988	22.2851	2.35028e-06	3.05901e-05	RiboZero
AFUN012017	22	0	12	1	9	1	4.48438	-0.0606253	22.278	2.35893e-06	3.06432e-05	RiboZero
AFUN009701	241.5	134	205	104	204	112	1.23439	4.11873	22.2784	2.3584e-06	3.06432e-05	RiboZero
AFUN008799	5216.5	2619.5	5084	3322	4917	2824	1.15046	8.68908	22.2652	2.37469e-06	3.08182e-05	RiboZero
AFUN006540	12.5	1	18	0	8	0	5.10792	-0.213256	22.2062	2.44883e-06	3.17498e-05	RiboZero
AFUN005088	118.5	47	170	78	127	51	1.60783	3.38806	22.1952	2.46291e-06	3.19014e-05	RiboZero
AFUN011905	5.5	0	9	0	15	0	6.55148	-0.495706	22.1746	2.4894e-06	3.21608e-05	RiboZero
AFUN001754	158.5	78	128	60	177	77	1.44869	3.57523	22.13	2.54791e-06	3.28126e-05	RiboZero
AFUN011355	54	12.5	36	19	64	16	2.05472	1.87269	22.1137	2.56966e-06	3.3061e-05	RiboZero
AFUN010513	1304.5	839.5	1428	925	1399	896	0.9912	6.86632	22.0817	2.61285e-06	3.35845e-05	RiboZero
AFUN001282	315.5	200	419	156	309	212	1.22869	4.81311	22.0766	2.61982e-06	3.36419e-05	RiboZero
AFUN008462	499	321.5	439	197	374	179	1.24773	5.1193	22.074	2.62339e-06	3.36556e-05	RiboZero
AFUN014013	92	25.5	35	4	89	8	2.80839	2.21133	22.0068	2.7168e-06	3.48207e-05	RiboZero
AFUN010636	12	0	8	0	7	0	6.35778	-0.615415	21.9947	2.73403e-06	3.5008e-05	RiboZero
AFUN004094	3353	1816	3442	2278	3405	1958	1.11063	8.12776	21.9458	2.80455e-06	3.58769e-05	RiboZero
AFUN009033	5725	3113	5552	3544	5792	3116	1.15912	8.85365	21.931	2.82628e-06	3.61204e-05	RiboZero
AFUN004484	158.5	72	156	72	127	73	1.36739	3.52525	21.8859	2.89358e-06	3.68753e-05	RiboZero
AFUN000891	879.5	414.5	1364	740	783	373	1.36738	6.30845	21.8868	2.8921e-06	3.68753e-05	RiboZero
AFUN001126	8414.5	4164	6557	4135	7125	3986	1.1881	9.20678	21.8787	2.90434e-06	3.69424e-05	RiboZero
AFUN002685	428	250.5	477	283	445	302	1.04738	5.2365	21.8794	2.90327e-06	3.69424e-05	RiboZero
AFUN011695	30	3.5	35	5	22	9	2.59002	1.00216	21.837	2.96814e-06	3.76825e-05	RiboZero
AFUN014953	11.5	0	20	0	3	0	6.7474	-0.334198	21.8314	2.97682e-06	3.76922e-05	RiboZero
AFUN008025	705	395.5	556	475	686	385	0.982456	5.77508	21.829	2.98055e-06	3.76975e-05	RiboZero
AFUN010675	1131	701.5	994	793	1058	663	0.911364	6.509	21.7945	3.03462e-06	3.82733e-05	RiboZero
AFUN011955	12.5	0	20	0	7	1	5.14425	-0.183691	21.7407	3.12094e-06	3.92514e-05	RiboZero
AFUN005225	53.5	7.5	15	9	66	9	2.69475	1.57545	21.7425	3.11811e-06	3.92514e-05	RiboZero
AFUN004281	1064.5	637	753	583	1041	591	0.999508	6.31988	21.7218	3.15187e-06	3.96033e-05	RiboZero
AFUN007659	181.5	86	182	100	155	86	1.28203	3.78415	21.6952	3.19592e-06	4.0007e-05	RiboZero
AFUN011995	11.5	0	6	0	9	0	6.3574	-0.615473	21.679	3.22298e-06	4.02333e-05	RiboZero
AFUN015046	70	18.5	33	19	57	10	2.09513	1.90486	21.6704	3.23744e-06	4.03763e-05	RiboZero
AFUN000317	1759.5	1039.5	1085	804	1532	748	1.0901	6.89774	21.6477	3.27603e-06	4.07064e-05	RiboZero
AFUN007343	1108	710.5	1011	792	1310	729	0.975881	6.60113	21.6196	3.32436e-06	4.12307e-05	RiboZero
AFUN015127	1242.5	722.5	1012	861	1134	706	0.914801	6.5952	21.62	3.32365e-06	4.12307e-05	RiboZero
AFUN005753	439	249	379	282	546	287	1.09145	5.23566	21.6158	3.33096e-06	4.12744e-05	RiboZero
AFUN007119	8.5	0	8	0	48	2	5.11398	0.433925	21.606	3.34806e-06	4.1448e-05	RiboZero
AFUN015073	36.5	11.5	31	9	46	10	2.20188	1.42209	21.5989	3.3604e-06	4.15625e-05	RiboZero
AFUN009163	1.5	0.5	23	1	29	0	5.68129	0.211842	21.5828	3.38881e-06	4.18753e-05	RiboZero
AFUN004209	1586.5	1037.5	1541	1105	1711	1016	0.969493	7.09856	21.5793	3.39494e-06	4.19125e-05	RiboZero
AFUN006464	37	11	28	8	60	12	2.34825	1.5374	21.5687	3.41375e-06	4.20674e-05	RiboZero
AFUN008000	12682.5	5708.5	22425	9329	13236	5435	1.62334	10.244	21.5693	3.41274e-06	4.20674e-05	RiboZero
AFUN014675	42	6	8	3	48	3	3.31312	1.06502	21.5244	3.49353e-06	4.29717e-05	RiboZero
AFUN014402	92.5	28.5	75	39	123	43	1.74949	2.83599	21.5127	3.51491e-06	4.31951e-05	RiboZero
AFUN014871	30	8	40	6	21	6	2.51208	1.07564	21.5003	3.53781e-06	4.34368e-05	RiboZero
AFUN006504	3661.5	2159.5	3194	1883	2789	1663	1.09907	8.03937	21.4948	3.54795e-06	4.35215e-05	RiboZero
AFUN000604	470.5	293	459	317	457	290	0.974762	5.29375	21.4797	3.57587e-06	4.3784e-05	RiboZero
AFUN006031	67	28.5	94	34	66	16	1.90533	2.45766	21.4693	3.59547e-06	4.3984e-05	RiboZero
AFUN008109	1646.5	979	1412	1201	1801	942	0.994578	7.09379	21.4668	3.60006e-06	4.4e-05	RiboZero
AFUN009893	14	1.5	6	0	44	1	4.59746	0.444225	21.4601	3.61272e-06	4.41146e-05	RiboZero
AFUN010799	13.5	0.5	13	0	8	1	4.97274	-0.307468	21.4224	3.68443e-06	4.49086e-05	RiboZero
AFUN007730	25.5	5	23	4	32	8	2.56999	0.912523	21.3863	3.75448e-06	4.57209e-05	RiboZero
AFUN001503	157.5	46	68	51	229	56	1.91627	3.43501	21.3551	3.8161e-06	4.63034e-05	RiboZero
AFUN009971	1243.5	743	1371	966	1221	799	0.97248	6.76397	21.3428	3.84058e-06	4.65584e-05	RiboZero
AFUN000810	38.5	9	44	12	72	20	2.26013	1.84914	21.3126	3.90156e-06	4.7255e-05	RiboZero
AFUN012025	6.5	0	11	0	10	0	6.39692	-0.606952	21.3087	3.90952e-06	4.72877e-05	RiboZero
AFUN014575	5.5	0	10	0	11	0	6.39677	-0.606981	21.3078	3.91131e-06	4.72877e-05	RiboZero
AFUN015261	342.5	213	280	189	331	171	1.07952	4.71637	21.2713	3.98661e-06	4.81548e-05	RiboZero
AFUN003604	27	2.5	17	6	20	2	2.97356	0.542745	21.2637	4.00237e-06	4.83018e-05	RiboZero
AFUN014656	330.5	170	318	218	300	192	1.06066	4.71726	21.2495	4.03218e-06	4.86178e-05	RiboZero
AFUN000667	10	0	5	0	13	0	6.42429	-0.574678	21.226	4.08191e-06	4.91733e-05	RiboZero
AFUN014739	24.5	1.5	11	0	11	1	4.06974	0.0384442	21.216	4.10326e-06	4.9342e-05	RiboZero
AFUN003819	359	206	300	228	327	182	1.02732	4.78121	21.1806	4.17971e-06	5.01267e-05	RiboZero
AFUN003503	82	29.5	113	39	62	25	1.80915	2.65097	21.0832	4.39758e-06	5.24585e-05	RiboZero
AFUN003921	717	385.5	902	588	804	515	1.06822	6.07646	21.0795	4.4062e-06	5.25147e-05	RiboZero
AFUN005227	459.5	248.5	303	281	646	218	1.2728	5.22525	21.0475	4.48032e-06	5.31153e-05	RiboZero
AFUN006855	238	77	82	47	154	48	1.77014	3.49612	21.0342	4.51164e-06	5.33924e-05	RiboZero
AFUN010300	446	278	479	345	560	305	1.04023	5.37931	21.0298	4.52203e-06	5.34682e-05	RiboZero
AFUN007494	2598.5	1633	2411	1565	2632	1608	1.01783	7.73864	21.0123	4.56334e-06	5.39092e-05	RiboZero
AFUN015008	29	2.5	15	2	13	3	3.26757	0.359008	21.0037	4.58393e-06	5.41048e-05	RiboZero
AFUN010366	761	453	785	605	807	491	0.962955	6.063	20.9864	4.62554e-06	5.45481e-05	RiboZero
AFUN014641	48	15	33	6	30	6	2.34901	1.3573	20.9776	4.64691e-06	5.4752e-05	RiboZero
AFUN007264	10	0.5	5	0	12	0	6.37011	-0.612713	20.9502	4.7138e-06	5.54215e-05	RiboZero
AFUN001804	70	22.5	53	21	50	21	1.76538	2.08979	20.9493	4.71611e-06	5.54215e-05	RiboZero
AFUN001086	2340	1359	1965	1516	2196	1327	0.978394	7.51433	20.9517	4.70998e-06	5.54215e-05	RiboZero
AFUN000849	33	5.5	23	11	35	4	2.44975	1.08081	20.9143	4.80285e-06	5.63916e-05	RiboZero
AFUN009479	335	170	301	241	398	206	1.1031	4.8331	20.8903	4.86352e-06	5.69793e-05	RiboZero
AFUN009235	779	476	716	534	688	476	0.903974	5.96812	20.8677	4.92121e-06	5.74798e-05	RiboZero
AFUN008974	2468	1622	1863	1138	2331	1191	1.09234	7.50976	20.834	5.00864e-06	5.845e-05	RiboZero
AFUN010022	14360	7508.5	18680	7568	10791	6105	1.40631	10.1443	20.8155	5.0572e-06	5.89656e-05	RiboZero
AFUN007626	13.5	1	18	5	28	0	3.6243	0.415953	20.8064	5.08128e-06	5.9195e-05	RiboZero
AFUN007300	555.5	322.5	630	463	578	329	1.02774	5.62822	20.7746	5.16645e-06	6.00829e-05	RiboZero
AFUN010836	30.5	6.5	14	7	46	2	2.91107	1.00498	20.7666	5.18794e-06	6.02539e-05	RiboZero
AFUN000025	1031	708.5	1036	641	905	630	0.934339	6.40431	20.7658	5.19012e-06	6.02539e-05	RiboZero
AFUN001310	248.5	182	269	165	426	140	1.32016	4.64735	20.7613	5.20246e-06	6.0345e-05	RiboZero
AFUN003364	19522.5	10619.5	18579	10068	26017	10284	1.40654	10.6974	20.7319	5.28296e-06	6.12258e-05	RiboZero
AFUN011970	6	0	9	0	11	0	6.34129	-0.645982	20.723	5.30758e-06	6.14581e-05	RiboZero
AFUN002717	563.5	357.5	1029	536	836	433	1.25365	6.0365	20.7199	5.3161e-06	6.15038e-05	RiboZero
AFUN004793	15	5	39	0	16	2	3.60657	0.618239	20.7175	5.32262e-06	6.15262e-05	RiboZero
AFUN003281	125.5	57.5	154	79	121	42	1.52874	3.35363	20.6934	5.39021e-06	6.21471e-05	RiboZero
AFUN001827	242.5	100.5	112	84	224	79	1.46665	3.87203	20.6782	5.43307e-06	6.24268e-05	RiboZero
AFUN002853	885	501	997	690	898	613	0.983602	6.29752	20.6579	5.49115e-06	6.30403e-05	RiboZero
AFUN014799	117	53	224	70	112	62	1.66164	3.50557	20.6032	5.65005e-06	6.47538e-05	RiboZero
AFUN014038	36	10	36	7	32	12	2.1688	1.31206	20.5898	5.68992e-06	6.51552e-05	RiboZero
AFUN000797	188	95.5	145	101	252	94	1.36097	3.93808	20.5513	5.80535e-06	6.63638e-05	RiboZero
AFUN010748	292.5	148.5	182	137	235	91	1.25374	4.22665	20.5348	5.85576e-06	6.68263e-05	RiboZero
AFUN008110	29.5	2	18	7	41	8	2.71125	1.01556	20.5029	5.95423e-06	6.77773e-05	RiboZero
AFUN003196	2795.5	1531	3118	1981	3320	1970	1.1129	7.9893	20.4788	6.02944e-06	6.85753e-05	RiboZero
AFUN009649	186	131.5	232	72	189	80	1.44492	3.97134	20.4486	6.12542e-06	6.9608e-05	RiboZero
AFUN010711	39	3	15	9	29	3	2.77483	0.899658	20.4396	6.15431e-06	6.98771e-05	RiboZero
AFUN011654	50	21.5	48	16	49	13	1.86823	1.84936	20.3533	6.43811e-06	7.27307e-05	RiboZero
AFUN011886	3.5	0	24	0	6	0	6.74973	-0.35572	20.2612	6.75578e-06	7.57459e-05	RiboZero
AFUN000745	3715	2126.5	2795	1981	3034	1743	1.04638	8.03884	20.2418	6.82451e-06	7.63433e-05	RiboZero
AFUN008846	56	9	23	13	37	9	2.21732	1.43325	20.2342	6.85178e-06	7.65666e-05	RiboZero
AFUN000726	22.5	4.5	12	1	26	3	3.1775	0.4442	20.1493	7.16251e-06	7.97074e-05	RiboZero
AFUN002127	1140	762	1046	697	925	650	0.905162	6.47593	20.1115	7.30555e-06	8.10977e-05	RiboZero
AFUN000304	66	37.5	87	21	96	31	1.81959	2.61284	20.1043	7.3331e-06	8.12866e-05	RiboZero
AFUN005954	7921	3631	8951	5971	8059	3728	1.27279	9.37002	20.1039	7.33467e-06	8.12866e-05	RiboZero
AFUN006664	19	8	55	11	39	6	2.54861	1.38352	20.0913	7.38328e-06	8.16904e-05	RiboZero
AFUN008770	166	49.5	60	26	173	51	1.96731	3.22356	20.0724	7.45663e-06	8.24341e-05	RiboZero
AFUN008064	277.5	153	292	146	183	119	1.19502	4.34011	20.0602	7.50406e-06	8.28903e-05	RiboZero
AFUN006752	30.5	2.5	20	10	45	7	2.6605	1.11243	20.051	7.54055e-06	8.32249e-05	RiboZero
AFUN002610	91.5	10.5	13	9	44	8	2.73745	1.67506	20.0486	7.55005e-06	8.32312e-05	RiboZero
AFUN006002	6843.5	3664.5	6079	3965	5269	2875	1.14077	8.94218	20.0461	7.55972e-06	8.32312e-05	RiboZero
AFUN014796	182	74	136	90	129	65	1.306	3.55247	20.0237	7.6489e-06	8.4122e-05	RiboZero
AFUN003380	1264.5	847.5	1094	857	1291	778	0.905436	6.70986	20.0226	7.65314e-06	8.4122e-05	RiboZero
AFUN005210	2093.5	1316.5	1817	1362	2088	1261	0.956324	7.40837	19.9967	7.75756e-06	8.51303e-05	RiboZero
AFUN005387	439.5	253.5	455	338	472	293	0.985609	5.27383	19.9903	7.78371e-06	8.53476e-05	RiboZero
AFUN014760	17.5	0	0	0	30	0	7.1906	0.0269232	19.9831	7.81304e-06	8.55994e-05	RiboZero
AFUN000250	1124.5	808	993	795	1199	628	0.925398	6.56664	19.9697	7.86788e-06	8.60597e-05	RiboZero
AFUN015696	125.5	21.5	44	43	113	25	1.98909	2.72535	19.9368	8.00461e-06	8.7484e-05	RiboZero
AFUN001398	1006	644.5	1025	755	1019	689	0.9018	6.45653	19.9311	8.02824e-06	8.7671e-05	RiboZero
AFUN001131	44.5	22.5	60	18	59	17	1.87056	2.00335	19.9242	8.0573e-06	8.78559e-05	RiboZero
AFUN001095	22.5	0	2	0	10	0	6.64421	-0.380564	19.9109	8.11352e-06	8.83867e-05	RiboZero
AFUN002699	8.5	0.5	5	0	13	0	6.32749	-0.648907	19.8944	8.18393e-06	8.90814e-05	RiboZero
AFUN014416	82	34	152	28	91	53	1.8528	2.98709	19.8899	8.20342e-06	8.92213e-05	RiboZero
AFUN009876	200	75	97	54	173	77	1.51201	3.56302	19.852	8.36749e-06	9.09322e-05	RiboZero
AFUN000138	155.5	89	142	76	363	95	1.71113	4.03903	19.8231	8.49508e-06	9.20952e-05	RiboZero
AFUN002208	476	306	381	296	483	271	0.965334	5.2448	19.8207	8.50557e-06	9.21345e-05	RiboZero
AFUN006045	129.5	58	128	56	140	76	1.41232	3.37208	19.7993	8.60161e-06	9.30189e-05	RiboZero
AFUN010016	245.5	158.5	300	171	258	150	1.10622	4.47478	19.7801	8.68841e-06	9.38124e-05	RiboZero
AFUN005840	223.5	170.5	323	148	306	157	1.20795	4.53698	19.7398	8.87356e-06	9.55046e-05	RiboZero
AFUN011756	1010.5	550	531	362	770	413	1.12441	5.95898	19.7399	8.87313e-06	9.55046e-05	RiboZero
AFUN014635	34.5	12	40	7	50	16	2.16308	1.56292	19.7198	8.96674e-06	9.64301e-05	RiboZero
AFUN006494	10	2.5	28	0	10	1	4.18841	0.105316	19.6981	9.06929e-06	9.7377e-05	RiboZero
AFUN014778	25.5	0.5	11	1	12	3	3.79049	0.130233	19.6964	9.07741e-06	9.73863e-05	RiboZero
AFUN008603	730.5	440.5	780	632	746	359	1.02381	5.98194	19.685	9.13175e-06	9.78912e-05	RiboZero
AFUN014595	137	47.5	69	53	138	44	1.58451	3.10436	19.6127	9.48357e-06	0.000101339	RiboZero
AFUN000221	139	41	98	79	166	55	1.56101	3.34603	19.5924	9.58515e-06	0.0001021	RiboZero
AFUN009348	756.5	511.5	622	425	921	496	1.02948	6.00593	19.5924	9.58511e-06	0.0001021	RiboZero
AFUN014620	26	5	25	9	37	8	2.33952	1.06202	19.5844	9.62495e-06	0.000102361	RiboZero
AFUN014931	9.5	0	12	0	4	0	6.3149	-0.651511	19.5645	9.7259e-06	0.000103353	RiboZero
AFUN010730	1051	626	1346	916	1130	731	1.00101	6.6392	19.515	9.98126e-06	0.000105837	RiboZero
AFUN011072	2147.5	1526	2053	1461	2369	1247	0.988845	7.53341	19.5134	9.98966e-06	0.000105837	RiboZero
AFUN002250	4480	2375	2553	1773	3877	1934	1.1723	8.18673	19.4991	1.00646e-05	0.000106364	RiboZero
nad5	21505	6945.5	10429	6575	9301	5544	1.42369	10.0066	19.4842	1.01437e-05	0.000107115	RiboZero
AFUN009986	12	0	13	0	3	0	6.41235	-0.577225	19.4624	1.02602e-05	0.000108175	RiboZero
AFUN015216	67.5	17.5	74	19	40	26	1.86347	2.14348	19.4332	1.04179e-05	0.000109752	RiboZero
AFUN008146	556.5	359	611	418	615	400	0.956123	5.6676	19.3997	1.06023e-05	0.000111432	RiboZero
AFUN005065	5	1	29	1	16	1	4.27696	0.158271	19.3874	1.06709e-05	0.000112066	RiboZero
AFUN011945	6.5	0	7	0	11	0	6.22361	-0.727092	19.3839	1.06907e-05	0.000112162	RiboZero
AFUN005034	338	213	306	219	349	208	0.983872	4.81094	19.3828	1.06968e-05	0.000112162	RiboZero
AFUN000214	194.5	94	152	98	178	97	1.20127	3.81819	19.3693	1.07726e-05	0.000112781	RiboZero
AFUN009566	5424	2977	4091	3130	6131	2973	1.13454	8.7329	19.3677	1.07817e-05	0.000112788	RiboZero
AFUN003038	6609	3751.5	5617	3723	5696	3230	1.08931	8.93844	19.354	1.0859e-05	0.000113494	RiboZero
AFUN009039	1193	795	1234	908	1220	809	0.893858	6.71752	19.3528	1.08661e-05	0.000113494	RiboZero
AFUN010785	95	34.5	80	44	120	48	1.57764	2.90179	19.3419	1.09283e-05	0.000114055	RiboZero
AFUN002392	393.5	273	448	303	448	257	0.99147	5.19201	19.3344	1.09709e-05	0.000114411	RiboZero
AFUN001494	4880.5	2461	4052	2985	3932	2515	1.03851	8.47425	19.331	1.09907e-05	0.000114528	RiboZero
AFUN005967	32.5	8.5	33	7	31	12	2.15821	1.20729	19.326	1.10197e-05	0.000114742	RiboZero
AFUN014557	175.5	68.5	86	41	126	54	1.56718	3.26994	19.3044	1.11448e-05	0.000115864	RiboZero
AFUN003419	26.5	7.5	37	4	25	9	2.39322	1.05364	19.2468	1.14862e-05	0.000119045	RiboZero
AFUN005739	21.5	5	28	3	15	4	2.74215	0.599405	19.245	1.14974e-05	0.000119069	RiboZero
AFUN008740	13.5	1	19	2	10	1	3.65177	-0.00303766	19.2266	1.16082e-05	0.000120031	RiboZero
AFUN000755	10	0.5	7	0	6	0	6.13135	-0.774986	19.2019	1.17597e-05	0.000121411	RiboZero
AFUN000526	91	26.5	75	49	94	34	1.60832	2.70977	19.1673	1.19749e-05	0.000123348	RiboZero
AFUN010034	473.5	255.5	323	267	443	265	0.994739	5.11753	19.1682	1.1969e-05	0.000123348	RiboZero
AFUN007233	104	44.5	76	39	99	42	1.49648	2.83501	19.1487	1.20918e-05	0.000124457	RiboZero
AFUN015025	45.5	24	73	24	69	21	1.80982	2.22124	19.1311	1.22043e-05	0.000125519	RiboZero
AFUN014076	72.5	35	157	30	54	24	2.03422	2.75117	19.1076	1.23554e-05	0.000126879	RiboZero
AFUN000660	298.5	176.5	236	164	253	143	1.04682	4.44827	19.04	1.28008e-05	0.000131253	RiboZero
AFUN002321	472	302.5	331	273	473	193	1.07943	5.13331	18.9992	1.30774e-05	0.000133782	RiboZero
AFUN010716	11	0	31	0	3	1	5.36113	-0.0168624	18.9523	1.34028e-05	0.000136798	RiboZero
AFUN005767	1217	731	925	793	962	630	0.870159	6.47914	18.9395	1.3493e-05	0.000137614	RiboZero
AFUN011525	16	6.5	59	8	25	5	2.76197	1.18718	18.9321	1.35455e-05	0.000137982	RiboZero
AFUN005553	1045	674.5	998	780	1171	757	0.894437	6.53549	18.9315	1.35496e-05	0.000137982	RiboZero
AFUN007687	4227.5	2261.5	2284	1834	3664	1591	1.17203	8.08522	18.9297	1.35622e-05	0.000138006	RiboZero
AFUN005253	167.5	77.5	199	121	195	102	1.26437	3.9135	18.9166	1.3656e-05	0.00013875	RiboZero
AFUN011808	12.5	0	11	1	11	1	4.17716	-0.307929	18.8892	1.38534e-05	0.000140592	RiboZero
AFUN011264	5.5	0	15	0	5	0	6.3432	-0.645809	18.8598	1.40685e-05	0.000142618	RiboZero
AFUN010632	46	18	105	22	49	23	2.03289	2.26309	18.8456	1.41738e-05	0.000143576	RiboZero
AFUN010999	866.5	535	661	582	891	524	0.907355	6.11363	18.8406	1.4211e-05	0.000143845	RiboZero
AFUN002441	153	81.5	149	104	202	80	1.28379	3.75056	18.8326	1.42707e-05	0.00014434	RiboZero
AFUN015105	186	86.5	176	114	192	109	1.19465	3.90672	18.8193	1.43704e-05	0.00014513	RiboZero
AFUN000054	18.5	3	21	4	14	0	3.20785	0.287648	18.7845	1.46351e-05	0.000147471	RiboZero
AFUN015059	164.5	65	125	86	239	97	1.44418	3.77013	18.7799	1.46702e-05	0.000147713	RiboZero
AFUN009699	1474.5	913	1092	904	1146	719	0.890519	6.72855	18.7736	1.4719e-05	0.000148094	RiboZero
AFUN002295	367	266.5	392	254	417	245	0.975748	5.06284	18.769	1.47543e-05	0.000148312	RiboZero
AFUN009150	1085	565.5	1069	882	1021	701	0.921098	6.50507	18.768	1.47627e-05	0.000148312	RiboZero
AFUN001005	19.5	3.5	21	2	14	3	2.89625	0.365583	18.7615	1.48128e-05	0.000148703	RiboZero
AFUN009244	2833	1629	2626	1980	2460	1591	0.958783	7.8061	18.7333	1.50333e-05	0.000150692	RiboZero
AFUN009582	805.5	522	866	607	759	551	0.887852	6.13435	18.7204	1.51355e-05	0.00015149	RiboZero
AFUN003659	1205	784	1730	868	1088	856	1.04213	6.81523	18.7189	1.51475e-05	0.000151497	RiboZero
AFUN015287	77.5	24.5	54	10	51	26	1.91944	2.13029	18.6991	1.53055e-05	0.000152623	RiboZero
AFUN006098	139	52	69	37	140	53	1.61992	3.11172	18.6881	1.53941e-05	0.000153279	RiboZero
AFUN014863	182	74.5	120	77	244	103	1.44871	3.81242	18.6696	1.55444e-05	0.000154443	RiboZero
AFUN005711	979.5	549.5	843	601	616	459	0.941083	6.10524	18.6652	1.55799e-05	0.000154671	RiboZero
AFUN011356	360	204	211	168	344	147	1.15566	4.62623	18.6317	1.5856e-05	0.000156947	RiboZero
AFUN000685	332	156	255	203	266	176	1.01655	4.57157	18.5861	1.62396e-05	0.000160626	RiboZero
AFUN008785	3621.5	1972	2258	1883	2820	1520	1.03043	7.9043	18.5653	1.64179e-05	0.000162271	RiboZero
AFUN007103	639.5	460	578	327	509	303	1.00479	5.59352	18.5378	1.66567e-05	0.000164389	RiboZero
AFUN004194	5.5	0.5	8	0	8	0	6.09584	-0.812647	18.5196	1.68164e-05	0.000165698	RiboZero
AFUN010497	22.5	2	16	2	14	4	2.96723	0.28255	18.5197	1.68157e-05	0.000165698	RiboZero
AFUN005659	33	15.5	46	6	33	9	2.18827	1.41601	18.4965	1.70216e-05	0.000167252	RiboZero
AFUN011798	1550.5	1072.5	1459	1104	1708	1030	0.910841	7.08196	18.4974	1.70132e-05	0.000167252	RiboZero
AFUN002738	515	266	420	410	610	291	1.03707	5.43007	18.4834	1.71395e-05	0.000168165	RiboZero
AFUN006493	5.5	0	6	0	11	0	6.16111	-0.769315	18.4618	1.73344e-05	0.000169953	RiboZero
AFUN010605	1068.5	727.5	923	685	992	676	0.859326	6.43327	18.4556	1.73911e-05	0.000170385	RiboZero
AFUN011966	6.5	0.5	11	0	16	1	4.92668	-0.36099	18.4501	1.74413e-05	0.000170752	RiboZero
AFUN004217	738	473	799	530	671	520	0.888234	5.99512	18.4358	1.75728e-05	0.000171914	RiboZero
AFUN011702	150.5	71.5	97	55	146	61	1.39924	3.34697	18.422	1.77004e-05	0.00017291	RiboZero
AFUN008319	74.5	15.5	26	18	80	20	2.0627	2.07919	18.4018	1.78886e-05	0.000174495	RiboZero
AFUN001625	388	226.5	273	233	577	229	1.20263	5.06295	18.4019	1.78879e-05	0.000174495	RiboZero
AFUN003149	1378.5	760.5	1255	987	1086	831	0.877507	6.74191	18.3922	1.79792e-05	0.000175166	RiboZero
AFUN007428	11.5	0.5	13	2	10	0	4.2323	-0.277617	18.3773	1.81201e-05	0.000176369	RiboZero
AFUN015150	134.5	79	189	70	115	65	1.38881	3.51977	18.3726	1.81648e-05	0.000176676	RiboZero
AFUN006802	82.5	31	52	32	76	23	1.62721	2.3967	18.3664	1.82245e-05	0.000177129	RiboZero
AFUN004042	980	733.5	1040	772	1248	720	0.914097	6.55818	18.3629	1.82577e-05	0.000177323	RiboZero
AFUN005626	1266	906	1101	815	1283	803	0.879565	6.71927	18.3208	1.86653e-05	0.000180369	RiboZero
AFUN011066	47	16	23	9	71	13	2.22251	1.72054	18.3087	1.87844e-05	0.000181389	RiboZero
AFUN014692	6	0	5	0	13	0	6.22382	-0.72715	18.2953	1.89178e-05	0.000182218	RiboZero
AFUN005357	314.5	184	281	215	310	187	0.978355	4.67811	18.2289	1.95882e-05	0.00018807	RiboZero
AFUN006857	593	332.5	782	473	536	402	1.02559	5.74558	18.2222	1.96578e-05	0.000188468	RiboZero
AFUN014124	10.5	0.5	9	0	4	0	6.13138	-0.774927	18.2027	1.98601e-05	0.000190271	RiboZero
AFUN002564	902.5	458.5	724	645	974	614	0.95054	6.20571	18.1639	2.0268e-05	0.000193765	RiboZero
AFUN014304	30	5.5	16	2	27	7	2.57488	0.765493	18.143	2.04924e-05	0.000195731	RiboZero
AFUN005657	407.5	224	280	210	470	260	1.08078	4.9971	18.1281	2.06527e-05	0.000197022	RiboZero
AFUN002486	1078	757	1115	769	1002	746	0.842941	6.54273	18.0838	2.11391e-05	0.000201233	RiboZero
AFUN014345	23	6.5	48	5	16	7	2.60655	1.00904	18.0788	2.11954e-05	0.000201626	RiboZero
AFUN008105	5503.5	3340.5	5917	4009	6335	3366	1.09043	8.93788	18.0736	2.12525e-05	0.000202027	RiboZero
AFUN005390	504.5	314	526	378	475	337	0.90288	5.43798	18.0498	2.15202e-05	0.000204427	RiboZero
AFUN006527	1299	780	1470	1032	1413	991	0.936903	6.90357	18.0184	2.18778e-05	0.000207384	RiboZero
AFUN004563	701.5	428.5	511	406	539	353	0.899902	5.64335	18.0163	2.19022e-05	0.000207469	RiboZero
AFUN001985	230	150	303	166	248	156	1.08712	4.44168	18.0022	2.2065e-05	0.000208569	RiboZero
AFUN009332	725.5	404.5	509	411	593	427	0.894205	5.70718	17.9921	2.21825e-05	0.000209532	RiboZero
AFUN000558	8.5	0	4	0	11	0	6.14574	-0.772225	17.942	2.27734e-05	0.000214812	RiboZero
AFUN004925	23	6.5	20	3	16	2	2.71751	0.473922	17.9291	2.29293e-05	0.00021613	RiboZero
AFUN009785	98	23	38	37	106	22	1.90336	2.52922	17.9234	2.2997e-05	0.000216466	RiboZero
AFUN007836	32.5	10	28	5	36	12	2.15337	1.20809	17.9171	2.30734e-05	0.000217032	RiboZero
AFUN004667	550.5	315.5	422	360	530	344	0.903999	5.42777	17.9139	2.31131e-05	0.000217254	RiboZero
AFUN007219	262	165.5	347	193	344	215	1.09375	4.72948	17.8854	2.34617e-05	0.000220068	RiboZero
AFUN004984	83	33	100	50	88	41	1.48733	2.8081	17.8514	2.38849e-05	0.000223726	RiboZero
AFUN008729	3642.5	2088.5	4556	2700	3861	2586	1.07143	8.3879	17.8447	2.3969e-05	0.000224053	RiboZero
AFUN000746	24	8	30	5	20	5	2.36337	0.825444	17.8204	2.4277e-05	0.000226293	RiboZero
AFUN003950	249	171.5	244	151	266	148	1.03901	4.40931	17.8127	2.43752e-05	0.000227051	RiboZero
AFUN002162	194	125.5	194	117	261	128	1.16191	4.15102	17.8101	2.44079e-05	0.000227198	RiboZero
AFUN002613	80	20.5	28	15	73	22	1.98128	2.09873	17.7942	2.46131e-05	0.000228791	RiboZero
AFUN002034	631	383.5	418	385	581	311	0.936506	5.5295	17.7571	2.50974e-05	0.00023281	RiboZero
AFUN000913	451.5	297	485	317	404	298	0.908054	5.26983	17.7473	2.52275e-05	0.000233855	RiboZero
AFUN004187	113	34.5	33	18	162	31	2.21753	2.81473	17.7404	2.53192e-05	0.000234382	RiboZero
AFUN009280	16	5.5	18	1	24	2	2.98357	0.429845	17.7383	2.53475e-05	0.000234482	RiboZero
AFUN003782	112.5	63.5	112	56	128	58	1.33409	3.22059	17.7295	2.54653e-05	0.00023541	RiboZero
AFUN014256	28.5	10	42	7	19	5	2.3501	1.07375	17.7229	2.55528e-05	0.000236056	RiboZero
AFUN000012	1453	902.5	1114	1010	1379	847	0.863878	6.83236	17.7156	2.56518e-05	0.000236807	RiboZero
AFUN015383	7.5	0.5	19	0	2	0	6.49208	-0.5344	17.7046	2.58001e-05	0.000237687	RiboZero
AFUN011694	49	7.5	34	10	78	25	2.23792	1.90647	17.6947	2.59348e-05	0.000238764	RiboZero
AFUN007931	2261	1431	1919	1588	2361	1389	0.921284	7.5458	17.6792	2.61473e-05	0.000240555	RiboZero
AFUN004401	1034	643.5	900	662	821	648	0.838305	6.32256	17.6269	2.68755e-05	0.000247085	RiboZero
AFUN004097	3703.5	2509.5	3855	2317	3231	1983	1.01516	8.23666	17.602	2.72301e-05	0.000249943	RiboZero
AFUN008380	818	534.5	805	587	670	499	0.851146	6.05772	17.6012	2.72421e-05	0.000249943	RiboZero
AFUN006618	582	374.5	510	420	605	385	0.876781	5.61801	17.5631	2.77936e-05	0.000254829	RiboZero
AFUN002867	51	7.5	19	8	54	16	2.26608	1.52488	17.5239	2.83724e-05	0.000259781	RiboZero
AFUN008589	1265.5	800.5	1108	890	1298	893	0.857025	6.73636	17.4995	2.8738e-05	0.00026277	RiboZero
AFUN002161	7.5	0.5	7	0	16	1	4.82298	-0.430757	17.495	2.88071e-05	0.000263223	RiboZero
AFUN014422	28.5	0.5	6	1	11	2	4.02276	0.00763028	17.4767	2.90851e-05	0.000264862	RiboZero
AFUN010285	27.5	6	12	3	21	1	2.88614	0.488534	17.4772	2.90767e-05	0.000264862	RiboZero
AFUN002786	79	20.5	32	28	135	25	2.10365	2.52531	17.4655	2.92569e-05	0.000266111	RiboZero
AFUN002101	140	80.5	224	95	160	97	1.31085	3.80617	17.4652	2.92619e-05	0.000266111	RiboZero
AFUN014187	64.5	13	40	16	46	25	1.79441	1.8812	17.4615	2.93181e-05	0.000266293	RiboZero
AFUN006489	8.5	1	16	1	13	1	3.82089	-0.183857	17.3969	3.03318e-05	0.000274725	RiboZero
AFUN011121	722	476	895	591	661	470	0.928822	6.02977	17.3828	3.05572e-05	0.00027658	RiboZero
AFUN011020	221.5	141.5	295	151	196	128	1.11853	4.29756	17.3616	3.0901e-05	0.000279363	RiboZero
AFUN010821	801.5	406.5	733	597	699	537	0.887706	6.0066	17.3554	3.10023e-05	0.000279854	RiboZero
AFUN000068	12.5	0	16	0	12	3	3.90534	-0.103139	17.3462	3.11516e-05	0.000281013	RiboZero
AFUN002425	1866.5	1244	2093	1431	1755	1222	0.909417	7.35962	17.3434	3.11984e-05	0.000281246	RiboZero
AFUN002319	1430.5	992.5	1377	944	1257	929	0.851417	6.88318	17.3251	3.15007e-05	0.000283781	RiboZero
AFUN004804	2408	1376	1844	1455	1846	1347	0.885008	7.44646	17.3085	3.17762e-05	0.000285879	RiboZero
AFUN000354	1396	989.5	1672	1130	1642	1078	0.9202	7.08388	17.2851	3.21692e-05	0.000288449	RiboZero
AFUN002554	12	2.5	11	1	13	0	3.76246	-0.218758	17.282	3.22233e-05	0.000288741	RiboZero
AFUN006930	96	37	57	27	75	33	1.55788	2.52517	17.2742	3.23547e-05	0.000289725	RiboZero
AFUN011762	5	0.5	13	0	5	0	6.17063	-0.767683	17.2725	3.23844e-05	0.000289798	RiboZero
AFUN005708	1006	652	837	589	708	526	0.868555	6.1968	17.2554	3.26767e-05	0.000292025	RiboZero
AFUN000642	15.5	1	5	0	10	0	4.77892	-0.44185	17.2508	3.2756e-05	0.000292345	RiboZero
AFUN011250	1365.5	750.5	737	533	950	617	1.00424	6.39669	17.2397	3.29481e-05	0.000293669	RiboZero
AFUN010130	9.5	0	13	1	9	1	4.09798	-0.369436	17.2263	3.31805e-05	0.000295348	RiboZero
AFUN003101	722	477	604	545	787	462	0.863026	5.93868	17.2051	3.3553e-05	0.000298467	RiboZero
AFUN004536	13	0.5	7	2	15	0	4.22785	-0.279106	17.1998	3.36475e-05	0.000298713	RiboZero
AFUN005080	319	307.5	1283	254	442	218	1.7815	5.66732	17.2018	3.36113e-05	0.000298713	RiboZero
AFUN005399	64	23.5	76	27	46	25	1.63693	2.23198	17.1998	3.36469e-05	0.000298713	RiboZero
AFUN010436	290.5	185.5	197	106	288	134	1.19674	4.37939	17.1845	3.39198e-05	0.000300733	RiboZero
AFUN002291	1742	1052.5	1483	1190	1749	1201	0.879117	7.16473	17.1857	3.38985e-05	0.000300733	RiboZero
AFUN011898	22.5	0.5	0	0	16	0	6.81412	-0.254541	17.1827	3.39522e-05	0.000300822	RiboZero
AFUN005439	449.5	291	300	220	400	220	0.989356	5.00918	17.1697	3.41852e-05	0.000302488	RiboZero
AFUN008573	887	563.5	634	571	1336	557	1.11198	6.296	17.1042	3.5383e-05	0.000312469	RiboZero
AFUN000860	182	92	173	116	177	106	1.11217	3.87339	17.0982	3.54965e-05	0.000313265	RiboZero
AFUN002256	316	228	367	266	524	241	1.08459	5.07467	17.0747	3.59386e-05	0.000316958	RiboZero
AFUN010135	235.5	146	216	116	169	80	1.204	4.0587	17.0475	3.64571e-05	0.000320899	RiboZero
AFUN005424	1955	1336.5	2221	1712	2284	1259	0.951288	7.52728	17.0263	3.68659e-05	0.000324073	RiboZero
AFUN015507	19	0.5	10	0	1	0	6.46909	-0.513528	17.024	3.69098e-05	0.000324247	RiboZero
AFUN014885	234	103	94	53	208	73	1.54396	3.73997	17.022	3.69497e-05	0.000324385	RiboZero
AFUN003922	18	0	7	0	2	0	6.31357	-0.623793	17.0133	3.71181e-05	0.00032565	RiboZero
AFUN008717	191	97	120	105	213	75	1.26848	3.79863	17.0121	3.71424e-05	0.000325651	RiboZero
AFUN015273	5.5	0	21	0	2	0	6.50581	-0.531574	16.9934	3.75096e-05	0.000328441	RiboZero
AFUN005013	63	30	75	26	56	27	1.57143	2.31083	16.9849	3.76784e-05	0.000329216	RiboZero
AFUN003915	87.5	56.5	169	73	128	45	1.5265	3.31248	16.984	3.76961e-05	0.000329216	RiboZero
AFUN007643	1141.5	769.5	830	738	1177	671	0.876927	6.50379	16.9858	3.76607e-05	0.000329216	RiboZero
AFUN009950	46	20.5	56	24	55	20	1.65001	1.99926	16.964	3.80953e-05	0.000332107	RiboZero
AFUN000500	183.5	96.5	143	108	192	95	1.14398	3.82525	16.9403	3.85741e-05	0.000335792	RiboZero
AFUN014208	56	13	32	13	27	12	1.90949	1.48213	16.9237	3.89119e-05	0.000338513	RiboZero
AFUN014693	244	67.5	100	79	149	90	1.37096	3.65599	16.9163	3.90656e-05	0.000339123	RiboZero
AFUN009074	4171	2290	3185	2175	4343	2743	1.03984	8.3418	16.9149	3.90944e-05	0.000339123	RiboZero
AFUN006011	4114.5	2598	3843	2886	4815	2628	1.01138	8.48555	16.9178	3.90343e-05	0.000339123	RiboZero
AFUN010145	410	257	420	327	410	263	0.907293	5.15863	16.915	3.90911e-05	0.000339123	RiboZero
AFUN004030	1874	1185	1549	1339	1709	1069	0.863761	7.21194	16.9142	3.91082e-05	0.000339123	RiboZero
AFUN001694	163.5	84.5	107	74	188	80	1.28965	3.60457	16.9093	3.92086e-05	0.000339774	RiboZero
AFUN008390	14.5	1.5	15	2	10	0	3.50777	-0.109845	16.9005	3.93911e-05	0.000341135	RiboZero
AFUN009663	235.5	139.5	217	124	174	115	1.0679	4.11629	16.8866	3.96817e-05	0.000343385	RiboZero
AFUN005418	4722	2568	4892	3282	4164	2908	1.00784	8.59177	16.8745	3.99345e-05	0.000344952	RiboZero
AFUN000892	79	24	152	43	46	25	1.96142	2.73044	16.8592	4.02579e-05	0.000347299	RiboZero
AFUN000715	100	53	76	28	111	42	1.55744	2.86334	16.8496	4.04625e-05	0.000348616	RiboZero
AFUN009915	174.5	90.5	137	104	171	84	1.1425	3.71871	16.841	4.06461e-05	0.000349973	RiboZero
AFUN011913	13	1	29	7	33	6	2.77529	0.797859	16.8377	4.0717e-05	0.000350359	RiboZero
AFUN008449	139	48	64	57	162	52	1.55813	3.19862	16.8303	4.0875e-05	0.000351045	RiboZero
AFUN001360	700	481.5	735	578	745	496	0.844659	5.99488	16.8198	4.11015e-05	0.000352764	RiboZero
AFUN005530	42	10.5	24	5	19	7	2.24425	1.00974	16.8083	4.13522e-05	0.000354463	RiboZero
AFUN005397	3912	2362.5	3693	2723	4126	2540	0.975484	8.37248	16.805	4.14233e-05	0.000354619	RiboZero
AFUN001892	1902	1288	2205	1480	1951	1359	0.912447	7.44563	16.8052	4.14205e-05	0.000354619	RiboZero
AFUN001835	30.5	6	12	4	83	11	2.90473	1.46295	16.8028	4.1472e-05	0.00035481	RiboZero
AFUN011187	50	20	71	32	65	24	1.65666	2.23888	16.7947	4.16499e-05	0.000355547	RiboZero
AFUN005423	783	470.5	775	631	674	477	0.855577	6.01853	16.7678	4.22435e-05	0.000359806	RiboZero
AFUN005973	17.5	3.5	8	0	22	0	3.7852	0.116563	16.7433	4.27936e-05	0.0003638	RiboZero
AFUN005966	31.5	6	10	6	31	1	2.79094	0.732804	16.7317	4.30549e-05	0.00036579	RiboZero
AFUN008594	766	458	928	663	1055	657	0.995174	6.28601	16.7225	4.32644e-05	0.000367288	RiboZero
AFUN000194	2335	1709.5	2336	1658	2594	1550	0.917734	7.70392	16.7216	4.32859e-05	0.000367288	RiboZero
AFUN004153	110.5	44	87	70	136	47	1.40756	3.11804	16.701	4.37578e-05	0.000370356	RiboZero
AFUN011721	653.5	420.5	1037	617	667	425	1.06426	6.04292	16.6976	4.38359e-05	0.00037055	RiboZero
AFUN010363	8118.5	4406	8747	5703	6593	3839	1.10894	9.32586	16.6814	4.42121e-05	0.00037326	RiboZero
AFUN002753	510.5	351	715	431	603	419	0.971369	5.70643	16.6678	4.45299e-05	0.000375471	RiboZero
AFUN007270	88	43.5	93	53	91	35	1.40034	2.83408	16.6653	4.45882e-05	0.000375491	RiboZero
AFUN008468	2179	1405.5	1946	1467	2308	1527	0.897643	7.53162	16.6244	4.55602e-05	0.000383196	RiboZero
AFUN006257	436.5	282.5	318	286	527	251	0.996612	5.17243	16.586	4.6492e-05	0.000389813	RiboZero
AFUN005232	147	92.5	241	121	212	113	1.25223	4.02193	16.5709	4.6865e-05	0.000391962	RiboZero
AFUN008228	474.5	272	519	468	606	255	1.05993	5.48015	16.5673	4.69534e-05	0.000392457	RiboZero
AFUN010670	10	1	13	2	12	0	3.73905	-0.246748	16.5628	4.70662e-05	0.000393155	RiboZero
AFUN015257	349	239	296	218	331	202	0.912505	4.80709	16.56	4.71358e-05	0.000393492	RiboZero
AFUN014823	17	3.5	19	2	11	0	3.23167	0.136102	16.5368	4.77148e-05	0.000397831	RiboZero
AFUN002806	775.5	609	799	637	937	510	0.877158	6.19004	16.5349	4.77625e-05	0.000397981	RiboZero
AFUN008177	1327	835	1039	868	1054	787	0.799111	6.64533	16.4991	4.86741e-05	0.000404824	RiboZero
AFUN011624	21.5	0.5	0	0	14	0	6.73022	-0.316295	16.4958	4.87573e-05	0.000405014	RiboZero
AFUN001208	302.5	237	312	175	316	180	1.00095	4.71449	16.4769	4.92472e-05	0.000408578	RiboZero
AFUN004310	332.5	230	326	231	365	233	0.912148	4.88171	16.4572	4.97619e-05	0.000412339	RiboZero
AFUN011718	742.5	503.5	492	291	865	421	1.12324	5.83907	16.4492	4.99706e-05	0.000413558	RiboZero
AFUN010940	176	94	162	94	125	74	1.16538	3.65069	16.4429	5.01364e-05	0.000414419	RiboZero
AFUN005426	16.5	1	21	0	7	3	3.65911	0.0216897	16.4267	5.05673e-05	0.000417212	RiboZero
AFUN014087	51	8	9	6	41	7	2.55538	1.18717	16.4219	5.06954e-05	0.000418011	RiboZero
AFUN010416	374.5	220.5	244	181	397	225	1.03497	4.81928	16.4089	5.10463e-05	0.000420646	RiboZero
AFUN001738	1630.5	977	1988	1538	1748	1009	0.977438	7.25075	16.392	5.15029e-05	0.000423889	RiboZero
AFUN003971	2	0	32	0	2	0	6.84701	-0.288735	16.3719	5.20502e-05	0.000427346	RiboZero
AFUN004369	62	24	40	16	66	25	1.69974	2.06973	16.3392	5.29585e-05	0.000434272	RiboZero
AFUN001453	53.5	20	62	31	56	23	1.57293	2.14307	16.3335	5.31161e-05	0.000434769	RiboZero
AFUN000035	2816	1783	2611	1791	2684	1921	0.908754	7.86017	16.3237	5.33928e-05	0.000436768	RiboZero
AFUN005258	931	663	837	665	878	597	0.807922	6.28045	16.3143	5.36578e-05	0.000438401	RiboZero
AFUN005833	59	23	80	22	39	24	1.71169	2.1542	16.3049	5.3924e-05	0.000439507	RiboZero
AFUN006705	5.5	0.5	8	0	5	0	5.88051	-0.950739	16.2999	5.40654e-05	0.000440392	RiboZero
AFUN004222	738	452	574	543	705	451	0.829025	5.87869	16.2785	5.46804e-05	0.000444593	RiboZero
AFUN007034	455.5	276	387	292	402	300	0.86426	5.17211	16.2671	5.5012e-05	0.000446478	RiboZero
AFUN009011	1285.5	904.5	1239	985	1260	867	0.810658	6.79794	16.2599	5.52199e-05	0.000447894	RiboZero
AFUN014023	138	69.5	127	94	172	77	1.21715	3.56421	16.2507	5.54893e-05	0.000449809	RiboZero
AFUN006229	114.5	69	108	53	136	63	1.29997	3.25457	16.2413	5.5764e-05	0.000451762	RiboZero
AFUN011448	412.5	230	303	275	332	214	0.886051	4.90956	16.2311	5.60659e-05	0.000453593	RiboZero
AFUN007913	539.5	341.5	357	316	491	284	0.898945	5.31104	16.2209	5.63682e-05	0.000455284	RiboZero
AFUN015578	8.5	0	2	0	14	0	6.20879	-0.730075	16.2166	5.64966e-05	0.000456047	RiboZero
AFUN006422	65.5	26	58	33	63	26	1.48479	2.27718	16.21	5.66952e-05	0.000456826	RiboZero
AFUN010622	36	4.5	6	2	25	4	2.9956	0.587907	16.1774	5.76788e-05	0.000464173	RiboZero
AFUN014939	118.5	53	59	43	133	38	1.54788	2.96909	16.1608	5.81861e-05	0.000467717	RiboZero
AFUN003583	1589	1155	1469	1013	1616	1114	0.856949	7.08528	16.1091	5.97955e-05	0.000479507	RiboZero
AFUN003974	6.5	0.5	10	0	4	0	5.95665	-0.903248	16.1056	5.99079e-05	0.000479549	RiboZero
AFUN011566	608.5	458.5	732	504	645	438	0.864096	5.85635	16.1067	5.98726e-05	0.000479549	RiboZero
AFUN008897	1032	730	1021	853	1064	709	0.800048	6.52388	16.1057	5.9904e-05	0.000479549	RiboZero
AFUN009917	98	36.5	117	40	53	39	1.56345	2.7622	16.0769	6.08215e-05	0.000486282	RiboZero
AFUN009584	587	353.5	479	392	556	405	0.839941	5.56208	16.0439	6.18899e-05	0.000493943	RiboZero
AFUN011060	134	54	68	45	115	51	1.40652	3.03142	16.0094	6.30286e-05	0.000502434	RiboZero
AFUN008496	1345	904	1195	1041	1500	934	0.843306	6.88146	15.9759	6.41547e-05	0.000508994	RiboZero
AFUN011303	749	531	730	588	700	470	0.809278	6.00212	15.961	6.46611e-05	0.000512708	RiboZero
AFUN002895	33	20	45	15	47	10	1.82995	1.64449	15.9514	6.49897e-05	0.00051501	RiboZero
AFUN007067	2927.5	1800.5	2163	1776	2282	1491	0.881031	7.72104	15.9382	6.54452e-05	0.000518314	RiboZero
AFUN002741	325.5	255	656	286	369	240	1.1662	5.21631	15.9322	6.56508e-05	0.000519329	RiboZero
AFUN004438	1310	844.5	1374	1014	1260	975	0.831364	6.85154	15.9263	6.58575e-05	0.000520352	RiboZero
AFUN004530	6	0.5	22	1	5	0	4.94726	-0.361595	15.9054	6.65881e-05	0.000525197	RiboZero
AFUN002496	5051.5	2882.5	4117	3283	4782	2962	0.960158	8.62114	15.8698	6.78534e-05	0.000533298	RiboZero
AFUN004644	324.5	220	281	208	353	217	0.919042	4.78208	15.8532	6.84524e-05	0.000537377	RiboZero
AFUN000434	13	0.5	0	0	21	0	6.6957	-0.368532	15.8446	6.87611e-05	0.000539486	RiboZero
AFUN005009	2718	1669.5	2425	1972	2488	1681	0.870475	7.7836	15.8315	6.92399e-05	0.000542292	RiboZero
AFUN005748	1327.5	940	1147	775	926	638	0.871343	6.61094	15.8087	7.00799e-05	0.000548215	RiboZero
AFUN009982	165	81.5	79	60	168	43	1.49096	3.38526	15.7966	7.05297e-05	0.000550788	RiboZero
AFUN009593	18.5	5	22	6	39	9	2.32452	0.928452	15.7782	7.12178e-05	0.000555838	RiboZero
AFUN006087	670.5	432	507	431	657	434	0.843606	5.7367	15.757	7.20195e-05	0.000561769	RiboZero
AFUN011424	277	148.5	224	186	265	169	0.954837	4.44376	15.7348	7.28723e-05	0.000568091	RiboZero
AFUN010550	15	7.5	38	1	24	6	2.68797	0.84237	15.7248	7.32572e-05	0.000570259	RiboZero
AFUN006023	110.5	56	105	81	252	69	1.55604	3.57906	15.6594	7.58365e-05	0.000589147	RiboZero
AFUN009424	2181.5	1613	1963	1411	2093	1334	0.864672	7.49646	15.6398	7.66235e-05	0.000594918	RiboZero
AFUN001504	211	89	83	75	235	80	1.44892	3.7538	15.6356	7.67962e-05	0.000595569	RiboZero
AFUN001793	1214.5	739	781	695	882	594	0.838081	6.37451	15.6343	7.68466e-05	0.000595616	RiboZero
AFUN002609	285.5	182.5	283	211	262	164	0.93095	4.57258	15.6198	7.74398e-05	0.000599868	RiboZero
AFUN010482	7.5	0	16	0	5	1	4.72542	-0.50051	15.6148	7.76452e-05	0.000601113	RiboZero
AFUN008204	14	2	5	0	16	0	4.20091	-0.279022	15.613	7.77164e-05	0.000601141	RiboZero
AFUN003387	2756	1952.5	2563	1753	2953	1882	0.915175	7.88934	15.6043	7.80778e-05	0.000602725	RiboZero
AFUN014967	1340.5	723	775	420	627	390	1.15072	6.1857	15.6023	7.81602e-05	0.000603014	RiboZero
AFUN008454	634.5	440	881	537	603	468	0.914857	5.93365	15.5918	7.85944e-05	0.000606016	RiboZero
AFUN006831	10	0	4	0	5	0	5.8439	-0.956673	15.589	7.87101e-05	0.000606284	RiboZero
AFUN010179	41.5	17	33	14	48	17	1.69483	1.64297	15.5886	7.8728e-05	0.000606284	RiboZero
AFUN001649	252	139.5	184	148	194	80	1.12136	4.10072	15.5453	8.05502e-05	0.000619319	RiboZero
AFUN009404	349	237	286	171	293	198	0.95147	4.71749	15.4837	8.32188e-05	0.000638011	RiboZero
AFUN009648	3805.5	2408.5	3091	1825	2735	2003	0.960493	8.07952	15.4771	8.35115e-05	0.00063916	RiboZero
AFUN005601	1067	653	642	662	1070	565	0.906334	6.30856	15.4651	8.40423e-05	0.00064176	RiboZero
AFUN008294	554	404.5	533	405	511	351	0.812694	5.55388	15.4589	8.43182e-05	0.000643501	RiboZero
AFUN002365	13	3	20	1	10	2	3.10599	0.0453564	15.4562	8.44412e-05	0.000643709	RiboZero
AFUN000169	1906	1302.5	1894	1341	1553	1160	0.842505	7.28259	15.4478	8.48154e-05	0.000646194	RiboZero
AFUN002972	289	161.5	360	237	241	158	1.03952	4.63865	15.413	8.6394e-05	0.000657103	RiboZero
AFUN014370	27.5	2.5	2	0	25	2	3.94659	0.262906	15.4057	8.67244e-05	0.00065887	RiboZero
AFUN002969	645.5	431	572	496	577	375	0.814708	5.71749	15.3743	8.81813e-05	0.000669182	RiboZero
AFUN000132	1993	1280.5	1335	948	1531	1081	0.883244	7.11617	15.3655	8.85897e-05	0.000671901	RiboZero
AFUN003247	29	14	47	17	38	10	1.83743	1.51748	15.3272	9.04037e-05	0.000684886	RiboZero
AFUN011232	166	60	100	95	159	73	1.24409	3.50171	15.3177	9.08626e-05	0.000687199	RiboZero
AFUN011289	47.5	12	12	6	35	4	2.40342	1.12878	15.2732	9.30284e-05	0.000701999	RiboZero
AFUN004754	218	110.5	196	162	238	138	1.02519	4.19446	15.2609	9.36329e-05	0.000705767	RiboZero
AFUN009657	269	181.5	329	243	320	180	0.968486	4.71325	15.2611	9.36241e-05	0.000705767	RiboZero
AFUN000520	25	9	26	3	17	5	2.30913	0.719564	15.2555	9.39038e-05	0.000706958	RiboZero
AFUN007686	594	449.5	666	501	769	482	0.863165	5.89099	15.2402	9.4665e-05	0.00071155	RiboZero
AFUN001508	38	12	30	17	35	9	1.78039	1.37651	15.2052	9.64388e-05	0.000723668	RiboZero
AFUN006071	29.5	16	29	10	62	13	1.98331	1.56821	15.1658	9.84694e-05	0.000738493	RiboZero
AFUN009425	448.5	286.5	273	202	475	251	1.02966	5.05547	15.1519	9.91972e-05	0.000743121	RiboZero
AFUN002816	41.5	16	60	26	38	12	1.73726	1.81789	15.1437	9.96314e-05	0.000745275	RiboZero
AFUN009213	13.5	0.5	15	0	8	3	3.77853	-0.190689	15.1148	0.000101168	0.000754939	RiboZero
AFUN009361	2885	2043.5	3675	2347	2857	1836	0.960323	8.06713	15.1011	0.000101906	0.000759604	RiboZero
AFUN002474	736	485	878	636	659	489	0.858408	6.04979	15.0664	0.000103795	0.000772826	RiboZero
AFUN004826	318	240.5	320	220	292	164	0.928213	4.73566	15.0651	0.000103867	0.00077293	RiboZero
AFUN004865	1116	728.5	973	752	1236	894	0.833655	6.60367	15.059	0.000104201	0.000774988	RiboZero
AFUN009623	93	49.5	110	50	72	34	1.38992	2.85032	15.0484	0.000104791	0.000778081	RiboZero
AFUN000125	1160	835.5	1132	843	926	710	0.778216	6.57157	15.0424	0.000105124	0.000780111	RiboZero
AFUN002405	6087.5	3761	3833	3089	6362	3018	1.06281	8.80708	15.039	0.00010531	0.000780639	RiboZero
AFUN001428	434.5	319.5	381	222	332	217	0.933927	5.02741	15.0371	0.000105418	0.000781015	RiboZero
AFUN000656	72	37.5	68	34	94	39	1.42566	2.61667	15.0358	0.000105489	0.000781106	RiboZero
AFUN015263	691	433.5	334	249	614	231	1.16899	5.45373	15.0234	0.000106185	0.000785397	RiboZero
AFUN006611	1	0	16	0	8	0	6.32521	-0.678695	15.0125	0.000106802	0.000789357	RiboZero
AFUN010769	14	1	30	6	13	3	2.84211	0.42757	15.0118	0.000106838	0.000789357	RiboZero
AFUN011623	37.5	4.5	4	0	16	1	3.70022	0.33295	15.0031	0.000107335	0.000792155	RiboZero
AFUN001692	10	3.5	27	5	22	3	2.64259	0.504348	14.9778	0.000108782	0.00080151	RiboZero
AFUN010260	111	51.5	79	53	146	62	1.35541	3.14563	14.9657	0.000109483	0.00080535	RiboZero
AFUN003402	51	28.5	57	21	92	32	1.65779	2.34282	14.9624	0.000109676	0.000805891	RiboZero
AFUN002937	885	733.5	1250	628	795	601	0.935582	6.39354	14.9634	0.000109617	0.000805891	RiboZero
AFUN002833	374.5	261	278	246	419	215	0.917589	4.94026	14.941	0.000110924	0.000814619	RiboZero
AFUN004713	12	0.5	7	0	6	1	4.47753	-0.656751	14.9307	0.000111534	0.00081865	RiboZero
AFUN001808	141	54	53	33	122	45	1.57551	2.97705	14.9081	0.000112879	0.000827162	RiboZero
AFUN011592	84.5	61	144	57	117	55	1.36324	3.19778	14.9029	0.000113188	0.000828976	RiboZero
AFUN005783	31	10.5	16	4	30	7	2.18196	0.900383	14.8824	0.000114426	0.000837133	RiboZero
AFUN011296	308.5	218	306	251	361	207	0.887053	4.82313	14.8578	0.00011593	0.00084767	RiboZero
AFUN014745	71.5	26.5	45	20	44	23	1.54281	2.03803	14.8315	0.000117556	0.000859093	RiboZero
AFUN007500	59	37.5	91	39	75	16	1.64672	2.51117	14.8093	0.00011895	0.000866449	RiboZero
AFUN007185	24	1	2	2	19	0	4.05398	0.0115522	14.7981	0.000119659	0.000869729	RiboZero
AFUN008087	435.5	257.5	260	266	451	228	0.952308	5.02011	14.795	0.000119851	0.000870651	RiboZero
AFUN009427	2414.5	1842.5	2002	1502	2505	1418	0.886046	7.63881	14.7739	0.000121201	0.000879034	RiboZero
AFUN007868	246.5	83.5	228	197	202	105	1.17179	4.19328	14.7641	0.000121832	0.000882657	RiboZero
AFUN002017	177	82	155	124	192	109	1.0887	3.85996	14.7307	0.000124012	0.000895554	RiboZero
AFUN005894	359	220.5	275	195	368	254	0.922701	4.84112	14.7269	0.000124258	0.000896369	RiboZero
AFUN001140	25.5	3.5	26	4	9	5	2.52525	0.539864	14.7201	0.000124706	0.00089909	RiboZero
AFUN009249	13	9	45	8	36	8	2.27993	1.18054	14.7192	0.00012477	0.00089909	RiboZero
AFUN014860	136	25.5	36	42	79	23	1.77935	2.58474	14.714	0.000125116	0.000901105	RiboZero
AFUN003587	153.5	68.5	234	147	169	75	1.3232	3.88826	14.7107	0.000125331	0.00090217	RiboZero
AFUN011601	15.5	2	5	1	15	0	3.74212	-0.224162	14.7061	0.00012564	0.000902939	RiboZero
AFUN000724	32.5	7	11	3	26	6	2.39616	0.713763	14.6804	0.000127366	0.000913343	RiboZero
AFUN010978	1721	1542	3367	1272	1740	1120	1.16577	7.5494	14.6782	0.000127514	0.000913475	RiboZero
AFUN004673	48	27	53	15	46	19	1.60841	1.91326	14.6689	0.00012814	0.000916497	RiboZero
AFUN011833	27.5	1	0	0	25	1	4.76073	0.178338	14.6572	0.000128939	0.00092172	RiboZero
AFUN009905	285	109.5	136	122	155	89	1.16535	3.93932	14.6463	0.000129688	0.000925876	RiboZero
AFUN005536	6	0	25	1	3	0	4.99375	-0.329104	14.6339	0.000130543	0.000931204	RiboZero
AFUN004204	34	7	10	5	25	4	2.39924	0.710302	14.628	0.000130954	0.00093364	RiboZero
AFUN005462	351.5	296.5	346	232	371	200	0.905716	4.94622	14.6266	0.000131054	0.000933854	RiboZero
AFUN009051	872	527	1061	784	918	698	0.86824	6.37653	14.6253	0.00013114	0.00093397	RiboZero
AFUN014669	6.5	2	27	3	24	4	2.99914	0.421166	14.5985	0.000133017	0.000946338	RiboZero
AFUN009791	64	24.5	46	29	85	32	1.54471	2.3239	14.5847	0.000133995	0.000952284	RiboZero
AFUN015129	6.5	2	24	3	15	0	3.46803	0.0794196	14.5807	0.000134282	0.000953823	RiboZero
AFUN007592	523.5	339	387	324	723	382	0.994886	5.52739	14.5233	0.000138434	0.000979169	RiboZero
AFUN004298	1160	731.5	850	770	865	634	0.768277	6.40317	14.4985	0.000140274	0.000988023	RiboZero
AFUN014105	3.5	0	8	0	5	0	5.73663	-1.04733	14.4922	0.000140744	0.000990293	RiboZero
AFUN000909	10	0	5	0	3	0	5.76222	-1.00563	14.4838	0.000141372	0.000993151	RiboZero
AFUN007109	286	163.5	306	239	245	142	0.980375	4.56653	14.4553	0.000143528	0.00100567	RiboZero
AFUN007425	1.5	0	11	0	7	0	5.99346	-0.897418	14.4523	0.000143757	0.00100675	RiboZero
AFUN014133	41	14	37	24	46	13	1.63582	1.67002	14.4468	0.000144177	0.00100811	RiboZero
AFUN005142	2668.5	1883	3076	2018	2547	1855	0.882843	7.90677	14.4469	0.000144164	0.00100811	RiboZero
AFUN004427	2971	1879	2695	2123	2714	1929	0.848264	7.9269	14.43	0.000145469	0.00101609	RiboZero
AFUN006201	1359	1206	1957	850	1387	1011	0.972119	7.06595	14.4205	0.0001462	0.00102066	RiboZero
AFUN008194	289.5	172	364	217	267	220	0.953266	4.71894	14.4014	0.000147695	0.0010295	RiboZero
AFUN011456	90.5	27.5	25	12	63	17	1.94052	2.07366	14.3927	0.000148379	0.00103373	RiboZero
AFUN006543	16	0.5	0	0	13	0	6.43437	-0.545982	14.3734	0.000149903	0.00104287	RiboZero
AFUN011057	76	34.5	68	38	61	30	1.35118	2.44067	14.3721	0.000150007	0.00104291	RiboZero
AFUN006390	2370	1112	966	525	1025	429	1.37545	6.77509	14.3646	0.000150605	0.00104548	RiboZero
AFUN005777	14.5	0	8	1	4	0	4.53871	-0.621436	14.344	0.000152268	0.00105426	RiboZero
AFUN003818	455.5	319	399	326	416	288	0.793716	5.22889	14.3448	0.000152203	0.00105426	RiboZero
AFUN014529	80.5	20	43	26	49	29	1.51792	2.13351	14.2776	0.000157732	0.00108985	RiboZero
AFUN014708	48	20	39	15	37	18	1.55639	1.68262	14.274	0.000158035	0.00109081	RiboZero
AFUN003709	289.5	155.5	239	210	261	175	0.895385	4.50755	14.2712	0.000158266	0.00109185	RiboZero
AFUN001872	652.5	426.5	475	413	494	338	0.800893	5.56667	14.2685	0.000158498	0.00109289	RiboZero
AFUN000093	604.5	314.5	247	227	476	235	1.09411	5.16634	14.2639	0.000158886	0.001095	RiboZero
AFUN003591	1783.5	1189.5	1930	1473	1684	1246	0.822931	7.30737	14.2579	0.000159392	0.00109736	RiboZero
AFUN001224	3303	1976	3999	2778	2915	2007	0.959324	8.18132	14.2486	0.000160182	0.00110224	RiboZero
AFUN011614	2515	1566.5	2065	1648	2307	1732	0.821292	7.65122	14.2266	0.000162067	0.0011135	RiboZero
AFUN007245	12.5	2	7	2	18	0	3.43899	-0.163627	14.2241	0.000162276	0.00111379	RiboZero
AFUN005818	19	7	14	5	31	4	2.32702	0.644732	14.22	0.000162634	0.00111568	RiboZero
AFUN010337	1681	1179.5	1664	1438	1867	1164	0.822205	7.25863	14.1979	0.000164552	0.00112769	RiboZero
AFUN001458	239	123.5	260	177	269	192	0.995933	4.44409	14.182	0.000165948	0.00113609	RiboZero
AFUN002632	144.5	67	108	97	155	68	1.16491	3.47144	14.1738	0.000166673	0.00114047	RiboZero
AFUN008998	205	128.5	155	124	217	110	1.01959	4.01706	14.1521	0.000168609	0.00115138	RiboZero
AFUN011161	17	12.5	36	8	34	6	2.10138	1.10224	14.1475	0.000169026	0.00115364	RiboZero
AFUN001006	51	16.5	52	13	30	23	1.68077	1.74845	14.1408	0.000169621	0.00115652	RiboZero
AFUN004529	116.5	61	87	72	133	48	1.2462	3.17497	14.138	0.000169874	0.00115707	RiboZero
AFUN014766	10.5	0	19	0	0	0	6.47922	-0.537165	14.1138	0.000172079	0.00117091	RiboZero
AFUN011975	11.5	0	7	1	5	0	4.43179	-0.697766	14.1035	0.000173024	0.00117555	RiboZero
AFUN003219	3228	2118	3564	2522	3162	2225	0.89363	8.16598	14.1023	0.00017313	0.00117567	RiboZero
AFUN012046	9	1	13	2	9	0	3.56579	-0.371359	14.0611	0.000176964	0.00119928	RiboZero
AFUN002508	10	4	45	12	43	7	2.48148	1.20794	14.054	0.000177631	0.00120199	RiboZero
AFUN014983	4.5	0	9	0	4	0	5.73724	-1.0473	14.047	0.000178297	0.00120589	RiboZero
AFUN001782	604.5	424	398	314	565	330	0.88896	5.48978	14.0336	0.000179576	0.00121148	RiboZero
AFUN014624	3.5	0	5	0	7	0	5.64749	-1.09972	14.0187	0.000181003	0.00122036	RiboZero
AFUN014892	28	12.5	26	5	35	12	1.94513	1.14987	14.0179	0.000181074	0.00122036	RiboZero
AFUN009806	906.5	728	1249	735	904	721	0.846215	6.48817	14.005	0.000182322	0.00122816	RiboZero
AFUN010301	15	6.5	19	2	19	4	2.45413	0.385462	13.9991	0.000182898	0.00123032	RiboZero
AFUN006960	37.5	14.5	56	18	88	33	1.84656	2.17279	14.0007	0.000182742	0.00123032	RiboZero
AFUN011182	102.5	65.5	126	80	139	58	1.21417	3.32328	13.9908	0.000183706	0.00123501	RiboZero
AFUN008745	275.5	161	283	220	327	216	0.927586	4.67245	13.9628	0.000186464	0.00125167	RiboZero
AFUN014090	41	15	48	26	44	17	1.55486	1.79075	13.9576	0.000186985	0.00125454	RiboZero
AFUN002366	40.5	13.5	27	11	72	22	1.90421	1.77098	13.9479	0.000187948	0.00125911	RiboZero
AFUN010559	471.5	304	322	303	412	243	0.846556	5.12711	13.9352	0.00018922	0.00126637	RiboZero
AFUN010614	393	226.5	543	419	584	329	1.01959	5.42876	13.906	0.000192181	0.00128427	RiboZero
AFUN006385	315	111	131	132	157	79	1.22434	3.98084	13.896	0.000193212	0.00129052	RiboZero
AFUN003185	20	1	0	0	22	0	5.21447	-0.109825	13.8938	0.000193437	0.00129138	RiboZero
AFUN002718	801	426	865	685	818	647	0.857598	6.17808	13.8895	0.000193877	0.00129303	RiboZero
AFUN009389	1204	841	1133	838	866	723	0.759762	6.56831	13.8617	0.000196767	0.00131035	RiboZero
AFUN000193	688.5	504	552	468	1308	527	1.12703	6.13507	13.8591	0.00019704	0.00131152	RiboZero
AFUN010026	10	2.5	24	1	9	3	3.11702	0.0493547	13.8552	0.000197451	0.00131295	RiboZero
AFUN014827	13	1.5	25	4	8	1	3.01656	0.137855	13.8528	0.000197704	0.00131398	RiboZero
AFUN007926	599.5	446	588	435	521	389	0.777257	5.66265	13.8514	0.000197845	0.00131427	RiboZero
AFUN014941	4.5	0	6	1	18	0	4.71807	-0.532445	13.8343	0.000199655	0.00132433	RiboZero
AFUN009509	4	0	2	0	15	0	6.04561	-0.854599	13.8193	0.000201262	0.00133236	RiboZero
AFUN014926	164.5	95.5	189	154	225	98	1.10437	4.00613	13.8089	0.000202371	0.00133772	RiboZero
AFUN014868	134	47	91	61	81	57	1.22223	3.03266	13.8009	0.000203238	0.00134279	RiboZero
AFUN011102	2694.5	1973.5	2636	2112	3122	1850	0.867404	7.94032	13.7984	0.000203506	0.0013439	RiboZero
AFUN007243	709.5	532	581	469	698	476	0.773787	5.88082	13.7973	0.000203624	0.00134402	RiboZero
AFUN014678	10	0	5	0	8	1	4.36631	-0.735142	13.7884	0.000204601	0.00134914	RiboZero
AFUN014197	42.5	14	67	20	34	23	1.67896	1.86254	13.7726	0.000206324	0.00135758	RiboZero
AFUN007783	111.5	50.5	110	80	158	74	1.25935	3.35597	13.772	0.000206386	0.00135758	RiboZero
AFUN001805	695.5	429.5	432	412	666	419	0.846784	5.69876	13.7745	0.00020611	0.00135758	RiboZero
AFUN003831	2057	1301	1642	1477	2127	1437	0.815398	7.41473	13.7745	0.000206112	0.00135758	RiboZero
AFUN011188	246	162	309	193	197	120	1.02428	4.40139	13.7701	0.000206597	0.00135805	RiboZero
AFUN001796	8	0	13	1	4	0	4.52331	-0.65194	13.7658	0.000207075	0.00136011	RiboZero
AFUN004375	558	459	519	391	695	405	0.850434	5.69567	13.7634	0.000207342	0.0013612	RiboZero
AFUN003433	67	38.5	149	60	85	38	1.52919	2.96189	13.7623	0.000207453	0.00136126	RiboZero
AFUN005380	2	0	26	0	1	0	6.53513	-0.525886	13.7592	0.000207803	0.0013629	RiboZero
AFUN012030	11	1.5	15	0	5	0	4.03696	-0.403288	13.7533	0.000208459	0.00136548	RiboZero
AFUN000760	57	31	51	33	101	28	1.54487	2.43065	13.7544	0.000208333	0.00136548	RiboZero
AFUN005846	870	524.5	754	667	759	617	0.746236	6.14958	13.744	0.00020949	0.00137128	RiboZero
AFUN001209	1171	938.5	1024	764	991	663	0.773839	6.55711	13.7298	0.000211077	0.00138032	RiboZero
AFUN006581	1229	924	1432	1098	1318	931	0.791703	6.88383	13.7244	0.000211689	0.00138365	RiboZero
AFUN009777	2583.5	1876.5	2740	2151	2515	1528	0.856749	7.83331	13.7217	0.000211994	0.00138454	RiboZero
AFUN014406	21	10	61	9	20	10	2.17349	1.30307	13.7111	0.000213195	0.00139079	RiboZero
AFUN011277	226	133.5	233	148	208	163	0.93242	4.25805	13.7118	0.000213116	0.00139079	RiboZero
AFUN005403	657	531.5	622	477	684	457	0.771566	5.8676	13.695	0.000215025	0.00140204	RiboZero
AFUN008575	1513	1031	1880	1380	1354	973	0.852631	7.1142	13.6658	0.000218392	0.00142193	RiboZero
AFUN002156	149.5	80.5	171	102	119	82	1.09101	3.60928	13.6624	0.000218786	0.00142381	RiboZero
AFUN009882	4761.5	3210.5	3702	2895	4192	2546	0.891671	8.50109	13.6573	0.000219382	0.00142698	RiboZero
AFUN011426	24	5.5	17	8	26	7	2.00116	0.75782	13.6479	0.000220482	0.00143276	RiboZero
AFUN011428	7.5	0	5	0	3	0	5.60602	-1.10563	13.6394	0.00022149	0.0014383	RiboZero
AFUN000872	366	226	340	276	367	276	0.814571	4.9816	13.6389	0.000221548	0.0014383	RiboZero
AFUN010035	119	75.5	103	81	161	52	1.23452	3.37155	13.6301	0.000222591	0.00144437	RiboZero
AFUN000525	130.5	65	116	91	148	75	1.12621	3.44205	13.6177	0.000224059	0.00145249	RiboZero
AFUN004803	2238.5	1602.5	2162	1591	1887	1420	0.79502	7.53162	13.5815	0.000228422	0.00147792	RiboZero
AFUN011950	301.5	196.5	222	195	362	196	0.942519	4.66098	13.5776	0.000228898	0.00147958	RiboZero
AFUN011133	18.5	3.5	19	2	8	2	2.76576	0.130919	13.5706	0.000229753	0.00148439	RiboZero
AFUN003030	498	395.5	561	437	595	385	0.80245	5.61693	13.4899	0.000239846	0.00154144	RiboZero
AFUN002228	418	260	397	340	490	335	0.837082	5.25913	13.4872	0.000240191	0.00154292	RiboZero
AFUN009716	250.5	137.5	331	236	229	132	1.05037	4.50316	13.4849	0.000240492	0.00154411	RiboZero
AFUN006793	815.5	566	799	676	813	612	0.743114	6.18404	13.4817	0.000240896	0.00154597	RiboZero
AFUN001445	158	99.5	174	106	159	105	1.01183	3.79572	13.4667	0.000242842	0.00155622	RiboZero
AFUN000529	455	357.5	408	326	486	309	0.791965	5.31969	13.4428	0.000245953	0.00157316	RiboZero
AFUN000468	4066.5	2848	3662	2988	4179	2482	0.870807	8.4283	13.4107	0.000250198	0.00159727	RiboZero
AFUN004945	8.5	0	11	0	1	0	5.93924	-0.906114	13.3972	0.000252003	0.00160651	RiboZero
AFUN006523	1113.5	715	953	930	958	664	0.741937	6.49402	13.3978	0.000251916	0.00160651	RiboZero
AFUN009102	39.5	11	19	16	39	7	1.8624	1.28557	13.3804	0.000254268	0.00161941	RiboZero
AFUN011219	215.5	106.5	277	198	286	177	1.06521	4.44852	13.3779	0.000254612	0.00162083	RiboZero
AFUN001592	848.5	550.5	1131	774	831	679	0.852515	6.36231	13.3735	0.000255211	0.0016231	RiboZero
AFUN005941	1965	1366.5	2118	1824	2304	1407	0.839287	7.54893	13.3723	0.000255372	0.00162336	RiboZero
AFUN006957	469.5	247.5	277	277	488	298	0.92548	5.13553	13.3671	0.00025607	0.00162703	RiboZero
AFUN003787	107	64	104	58	95	53	1.1525	3.07057	13.3663	0.000256191	0.00162703	RiboZero
AFUN011851	41.5	11.5	20	11	64	19	1.91724	1.62591	13.3618	0.0002568	0.00163012	RiboZero
AFUN007327	549	443	473	412	818	384	0.929284	5.7255	13.3492	0.00025853	0.00163801	RiboZero
AFUN010160	29.5	6	16	6	15	5	2.14093	0.596635	13.34	0.000259803	0.0016453	RiboZero
AFUN003680	44	26	77	23	38	16	1.65014	2.02005	13.3358	0.000260391	0.00164825	RiboZero
AFUN007731	5.5	0	3	0	6	0	5.53127	-1.15691	13.3101	0.000263982	0.00166783	RiboZero
AFUN008048	183	98	244	143	221	159	1.05803	4.18572	13.3087	0.000264182	0.00166831	RiboZero
AFUN007835	4428	2825	4204	3439	3998	2544	0.875164	8.50988	13.2996	0.000265468	0.00167564	RiboZero
AFUN003619	3239	2095	2837	2265	3069	2184	0.830875	8.05914	13.246	0.000273168	0.00171778	RiboZero
AFUN002487	3536	2135.5	2135	1387	1960	1212	1.00789	7.71222	13.2415	0.000273818	0.00172107	RiboZero
AFUN011607	1166.5	852.5	1157	1063	1230	784	0.756709	6.72914	13.2216	0.000276736	0.00173697	RiboZero
AFUN010977	139.5	85	192	129	161	80	1.11776	3.77427	13.2181	0.000277256	0.00173942	RiboZero
AFUN011274	230	128.5	163	152	202	112	0.947627	4.07913	13.2023	0.000279602	0.0017525	RiboZero
AFUN004361	164	86	93	78	160	74	1.14609	3.50439	13.1995	0.000280027	0.00175435	RiboZero
AFUN002874	17.5	11	34	7	28	8	1.9712	1.01261	13.1983	0.000280199	0.00175461	RiboZero
AFUN009169	694.5	430.5	578	548	672	494	0.751188	5.85623	13.1964	0.000280483	0.00175552	RiboZero
AFUN014734	32.5	8	9	2	40	8	2.46463	0.919515	13.1895	0.000281515	0.00175957	RiboZero
AFUN008034	112.5	39.5	57	44	149	61	1.47219	3.0305	13.1876	0.0002818	0.00176053	RiboZero
AFUN001090	120.5	87.5	340	102	106	49	1.63359	3.84161	13.1796	0.000283016	0.00176499	RiboZero
AFUN007514	10630	6244.5	6063	3516	6694	3288	1.16051	9.28029	13.1805	0.00028288	0.00176499	RiboZero
AFUN000406	1002	693.5	873	786	948	707	0.717751	6.40651	13.1653	0.000285186	0.00177507	RiboZero
AFUN011872	18.5	1.5	11	1	19	6	2.68878	0.220986	13.1537	0.000286949	0.0017844	RiboZero
AFUN009434	42.5	6	25	21	45	13	1.83155	1.47807	13.1486	0.000287728	0.00178759	RiboZero
AFUN003715	349.5	246	329	271	368	257	0.788052	4.95747	13.1434	0.000288536	0.00179178	RiboZero
AFUN010868	416.5	205.5	207	177	245	169	0.971729	4.59265	13.1337	0.000290033	0.00179941	RiboZero
AFUN000078	3740.5	2410	2915	2481	3175	2071	0.841922	8.15339	13.13	0.000290606	0.00180213	RiboZero
AFUN007914	55	17	28	16	38	18	1.56545	1.63688	13.1235	0.000291615	0.00180756	RiboZero
AFUN004192	1148	786.5	700	569	958	610	0.843962	6.33915	13.1166	0.00029269	0.00181338	RiboZero
AFUN010607	474	374.5	383	308	438	243	0.830919	5.24062	13.1019	0.000294999	0.001826	RiboZero
AFUN004573	764	600.5	646	568	786	485	0.759689	6.03051	13.0935	0.00029632	0.00183334	RiboZero
AFUN007042	20	1	7	1	4	0	3.99416	-0.416402	13.0857	0.000297557	0.00183977	RiboZero
AFUN009221	165.5	113	131	81	201	100	1.10424	3.78308	13.0852	0.000297633	0.00183977	RiboZero
AFUN009319	27.5	6	18	9	28	10	1.89142	0.908435	13.0805	0.000298381	0.00184354	RiboZero
AFUN002621	14.5	1.5	17	4	9	0	3.01671	-0.0349841	13.0754	0.000299197	0.00184688	RiboZero
AFUN011981	4.5	0.5	9	0	3	0	5.64923	-1.0996	13.0724	0.000299682	0.00184903	RiboZero
AFUN003367	957.5	759.5	1846	847	886	718	1.03881	6.70085	13.0471	0.000303753	0.00187156	RiboZero
AFUN010925	1316.5	999.5	1372	1040	1180	909	0.744007	6.85384	13.0472	0.000303736	0.00187156	RiboZero
AFUN006522	12.5	1.5	40	4	18	9	2.56471	0.737221	13.0223	0.000307802	0.00189304	RiboZero
AFUN011919	24	0	0	1	15	0	5.10098	-0.20075	13.0088	0.000310034	0.00190415	RiboZero
AFUN001876	122.5	48	102	73	90	58	1.15594	3.09887	13.0089	0.000310007	0.00190415	RiboZero
AFUN007757	16.5	7	32	8	21	6	2.06715	0.796977	13.0029	0.000311001	0.0019066	RiboZero
AFUN014797	14.5	1	3	0	20	2	3.77697	-0.191171	12.9679	0.000316871	0.00193905	RiboZero
AFUN011111	301	111.5	90	63	140	66	1.43222	3.73	12.9511	0.000319742	0.00195306	RiboZero
AFUN000311	26.5	9	36	6	12	6	2.14117	0.861869	12.9389	0.000321826	0.001964	RiboZero
AFUN002749	6	0.5	8	1	12	1	3.81587	-0.574534	12.9358	0.000322365	0.00196461	RiboZero
AFUN010062	1967	1353.5	1776	1571	2411	1514	0.827542	7.49673	12.9342	0.000322625	0.0019653	RiboZero
AFUN010610	1054	826	963	728	1023	788	0.722034	6.51346	12.9061	0.000327516	0.00199149	RiboZero
AFUN005212	26	6.5	21	6	26	12	1.92601	0.885737	12.9039	0.000327907	0.00199206	RiboZero
AFUN001650	32.5	7.5	11	9	43	8	2.10894	1.0638	12.9027	0.0003281	0.00199233	RiboZero
AFUN005264	122	62.5	114	74	100	64	1.09558	3.21914	12.8626	0.000335214	0.00203127	RiboZero
AFUN008237	140	40	44	54	212	61	1.69662	3.28511	12.8605	0.000335588	0.00203137	RiboZero
AFUN006009	1354.5	938	1633	1211	1319	1047	0.790963	6.99683	12.8554	0.000336514	0.00203514	RiboZero
AFUN014657	488	395.5	409	356	532	283	0.816957	5.39241	12.8545	0.000336674	0.0020352	RiboZero
AFUN009397	3	0.5	3	0	11	0	5.74722	-1.04601	12.8448	0.000338417	0.00204389	RiboZero
AFUN011369	8.5	2.5	19	1	6	0	3.65659	-0.304873	12.8456	0.000338266	0.00204389	RiboZero
AFUN009474	8	0.5	8	2	10	0	3.81656	-0.578261	12.8261	0.000341816	0.00206349	RiboZero
AFUN014968	25.5	5	36	17	24	6	1.98024	1.09868	12.8153	0.00034379	0.00207448	RiboZero
AFUN007886	5511.5	3724.5	4244	3402	5367	3224	0.891358	8.76063	12.8107	0.00034465	0.0020778	RiboZero
AFUN003692	82	68	140	67	121	48	1.27953	3.21469	12.7881	0.000348833	0.00210113	RiboZero
AFUN008551	643	404.5	473	474	597	414	0.75259	5.66961	12.7641	0.000353338	0.00212541	RiboZero
AFUN014254	12.5	3	20	4	13	3	2.48716	0.179094	12.763	0.00035355	0.00212573	RiboZero
AFUN003768	441	281	563	420	405	300	0.85883	5.36358	12.7598	0.000354141	0.00212833	RiboZero
AFUN014808	112.5	92.5	183	80	135	76	1.15851	3.57062	12.7555	0.000354962	0.00213136	RiboZero
AFUN008503	1082.5	812.5	1047	888	1005	771	0.694922	6.56799	12.7275	0.000360319	0.00215966	RiboZero
AFUN001898	733	479.5	642	648	859	540	0.779753	6.05199	12.7227	0.00036124	0.00216422	RiboZero
AFUN005965	53	25	42	22	44	20	1.38952	1.88594	12.721	0.000361576	0.00216527	RiboZero
AFUN003751	3	0	8	0	4	0	5.5659	-1.1523	12.7164	0.000362456	0.0021686	RiboZero
AFUN014655	18.5	1	5	2	9	0	3.5628	-0.351141	12.714	0.00036293	0.00217047	RiboZero
AFUN005962	18.5	10	31	8	27	8	1.89728	0.958603	12.6937	0.000366896	0.00218931	RiboZero
AFUN002590	40	18.5	33	15	36	15	1.51865	1.51862	12.6856	0.000368478	0.00219709	RiboZero
AFUN014768	6	1	9	0	17	2	3.60596	-0.333181	12.6722	0.000371131	0.00221164	RiboZero
AFUN009703	10387	6505	11085	7217	10297	7143	0.960678	9.81613	12.6474	0.000376097	0.00223924	RiboZero
AFUN008474	4952.5	2911	3534	3210	3829	2532	0.85025	8.47052	12.6433	0.00037692	0.00224315	RiboZero
AFUN001979	725	523.5	489	375	573	370	0.826004	5.69697	12.6364	0.00037831	0.00225043	RiboZero
AFUN000510	66.5	41.5	105	35	53	12	1.69643	2.48761	12.6341	0.000378777	0.00225212	RiboZero
AFUN014937	32	17.5	29	10	38	11	1.68133	1.35224	12.6333	0.00037893	0.00225212	RiboZero
AFUN002673	6	0	13	1	7	1	3.81693	-0.574391	12.6286	0.000379892	0.00225684	RiboZero
AFUN007634	877.5	655.5	948	752	822	636	0.729503	6.3152	12.6142	0.00038283	0.00227329	RiboZero
AFUN011056	132	72	99	78	132	68	1.08159	3.33329	12.6061	0.000384486	0.00228211	RiboZero
AFUN015283	1.5	0	9	0	5	0	5.67132	-1.09664	12.5918	0.000387452	0.00229768	RiboZero
AFUN006692	3.5	0.5	24	0	0	0	6.47072	-0.565789	12.5845	0.000388965	0.00230564	RiboZero
AFUN014232	12	5	13	2	17	0	2.87318	0.0432803	12.5632	0.000393421	0.00232897	RiboZero
AFUN014975	1	0.5	7	0	10	0	5.85196	-0.992396	12.5516	0.000395862	0.00234239	RiboZero
AFUN008611	7	0	3	0	4	0	5.41789	-1.21458	12.528	0.000400893	0.00237007	RiboZero
AFUN009077	300.5	177	231	169	251	202	0.849811	4.50597	12.5162	0.000403433	0.00238194	RiboZero
AFUN000919	163	88	113	106	171	83	1.03906	3.64368	12.5125	0.000404235	0.00238458	RiboZero
AFUN011427	120	69.5	102	80	117	45	1.15214	3.21517	12.4985	0.00040727	0.00240143	RiboZero
AFUN003892	3310	1934.5	3087	2358	2789	2321	0.821686	8.06767	12.4974	0.000407516	0.00240182	RiboZero
AFUN010367	81	37	80	51	82	46	1.21089	2.72851	12.473	0.000412878	0.00242597	RiboZero
AFUN011604	58	32.5	52	28	66	29	1.3296	2.23957	12.4677	0.000414049	0.00243179	RiboZero
AFUN008124	836.5	339	262	59	376	75	1.91836	5.07567	12.4522	0.000417505	0.00244887	RiboZero
AFUN006830	2.5	0.5	13	0	3	0	5.84341	-0.993684	12.4497	0.000418059	0.00245105	RiboZero
AFUN009558	363.5	280.5	327	235	318	227	0.787434	4.89921	12.4154	0.000425818	0.00249111	RiboZero
AFUN004571	66	21	34	16	33	20	1.53154	1.76936	12.4119	0.000426612	0.00249446	RiboZero
AFUN010581	2.5	0.5	7	0	6	0	5.57737	-1.15084	12.3897	0.000431705	0.00251787	RiboZero
AFUN006562	471.5	278.5	472	425	696	416	0.916158	5.56678	12.3808	0.000433775	0.00252723	RiboZero
AFUN002460	677.5	463	504	500	642	427	0.738057	5.76619	12.3804	0.000433874	0.00252723	RiboZero
AFUN000877	40.5	9	16	14	36	10	1.80457	1.21008	12.3625	0.000438051	0.00254604	RiboZero
AFUN003366	970.5	662	804	657	682	568	0.720437	6.19631	12.3609	0.000438413	0.00254704	RiboZero
AFUN006423	5662.5	3991	6522	4756	6393	3930	0.914546	9.06292	12.3506	0.000440842	0.00255783	RiboZero
AFUN011844	5	0.5	8	0	2	0	5.54366	-1.15528	12.3384	0.000443725	0.00257234	RiboZero
AFUN007351	39.5	26	49	23	50	16	1.45291	1.88224	12.3322	0.000445211	0.00257984	RiboZero
AFUN008725	49	12	28	21	68	25	1.66492	1.87783	12.3282	0.000446168	0.00258205	RiboZero
AFUN001648	363	210	208	171	407	238	0.994827	4.77859	12.3246	0.000447027	0.0025859	RiboZero
AFUN002433	1723.5	1014	2600	1953	2033	1225	0.982237	7.50088	12.3156	0.000449185	0.00259615	RiboZero
AFUN001491	10	4	18	4	16	0	2.77852	0.115464	12.2946	0.000454272	0.00262016	RiboZero
AFUN003525	1655.5	1074.5	1488	1458	2035	1253	0.812324	7.25351	12.2878	0.000455925	0.00262832	RiboZero
AFUN001156	1273	875	1167	1051	1056	812	0.703602	6.71801	12.2606	0.000462629	0.00266354	RiboZero
AFUN000064	9	0	7	0	1	0	5.68497	-1.05471	12.2531	0.000464493	0.00267176	RiboZero
AFUN011796	98.5	37.5	60	43	58	30	1.29057	2.51766	12.2489	0.00046553	0.00267311	RiboZero
AFUN000149	186	100.5	143	116	148	98	0.945729	3.76333	12.2255	0.000471409	0.00270366	RiboZero
AFUN004456	708.5	550.5	573	534	718	451	0.729976	5.90493	12.2228	0.000472084	0.00270637	RiboZero
AFUN005331	6	0	6	1	8	0	4.20725	-0.860732	12.2188	0.0004731	0.00270988	RiboZero
AFUN007222	2053.5	1223	1927	1750	1929	1455	0.771717	7.4528	12.2038	0.000476935	0.00272836	RiboZero
AFUN000563	17.5	1	20	3	5	3	2.88582	0.060527	12.1995	0.000478024	0.00273343	RiboZero
AFUN014509	18	6.5	30	3	7	2	2.62848	0.403155	12.1979	0.000478432	0.00273445	RiboZero
AFUN002014	17.5	5	14	3	23	7	2.18637	0.472277	12.1972	0.00047861	0.00273445	RiboZero
AFUN009279	3875	2556.5	2548	2417	3958	2184	0.879786	8.21993	12.178	0.000483558	0.00275639	RiboZero
AFUN004218	84.5	56.5	67	43	108	36	1.28985	2.79628	12.1632	0.00048743	0.00277657	RiboZero
AFUN007383	886.5	683	761	640	872	638	0.707752	6.24691	12.148	0.000491399	0.00279657	RiboZero
AFUN009887	1768.5	1214	1033	873	1379	856	0.83424	6.91368	12.1421	0.000492966	0.00280216	RiboZero
AFUN009855	7709	7749.5	45996	9622	12900	6886	1.86685	10.6835	12.1385	0.000493906	0.00280514	RiboZero
AFUN011701	216	174	237	146	253	167	0.888285	4.36159	12.0991	0.000504455	0.00286021	RiboZero
AFUN010784	2.5	0	15	0	2	0	5.92264	-0.944701	12.0954	0.000505459	0.00286469	RiboZero
AFUN008037	707.5	459	587	595	837	546	0.769211	5.9877	12.0779	0.000510217	0.00288557	RiboZero
AFUN014102	510	382	511	355	501	413	0.751745	5.50885	12.0785	0.000510066	0.00288557	RiboZero
AFUN015075	49.5	22.5	55	25	46	28	1.35526	2.01829	12.0689	0.000512697	0.00289716	RiboZero
AFUN006224	126.5	91	122	78	204	94	1.13786	3.64435	12.0438	0.000519637	0.0029337	RiboZero
AFUN012045	18.5	1.5	2	0	13	0	4.08624	-0.347406	12.0372	0.000521504	0.00294074	RiboZero
AFUN010419	442.5	314	404	349	458	336	0.735582	5.29154	12.0336	0.00052249	0.00294506	RiboZero
AFUN010401	66	21	19	22	107	23	1.88168	2.21799	12.0268	0.00052442	0.0029547	RiboZero
AFUN007391	13.5	5.5	30	6	19	7	2.07478	0.677865	12.0053	0.000530507	0.00298399	RiboZero
AFUN004831	2	0	19	0	1	0	6.13577	-0.80658	12.0042	0.000530809	0.00298444	RiboZero
AFUN001834	11	4.5	16	1	16	4	2.55485	0.114608	11.9967	0.000532945	0.00299394	RiboZero
AFUN004629	4.5	0.5	9	0	2	0	5.55553	-1.15376	11.9953	0.000533351	0.00299497	RiboZero
AFUN007627	185	110	133	112	201	114	0.972265	3.88122	11.9786	0.000538163	0.0030182	RiboZero
AFUN008219	1587	1145	1407	1121	2172	1364	0.862038	7.23475	11.9772	0.000538555	0.00301915	RiboZero
AFUN006676	27	10	25	11	30	12	1.65147	1.10526	11.9676	0.000541345	0.00303226	RiboZero
AFUN014236	122	53	72	68	189	73	1.33372	3.34046	11.9507	0.000546257	0.00305213	RiboZero
AFUN010333	1822	1277.5	1618	1498	1955	1321	0.751136	7.33105	11.9508	0.000546231	0.00305213	RiboZero
AFUN009672	1512.5	1018	1801	1443	1636	1228	0.787972	7.20044	11.948	0.000547047	0.003054	RiboZero
AFUN003330	3943	2723	2899	2384	3303	2133	0.826071	8.20269	11.9417	0.000548928	0.00306323	RiboZero
AFUN002029	16.5	6	26	5	28	11	2.01024	0.827225	11.9356	0.000550712	0.00307063	RiboZero
AFUN011656	727	494	501	467	589	426	0.727091	5.7587	11.8956	0.000562653	0.00312554	RiboZero
AFUN001557	197.5	105	94	93	172	70	1.12488	3.65677	11.8862	0.000565513	0.00313883	RiboZero
AFUN014617	35	14.5	30	6	16	7	1.89563	1.02093	11.8678	0.000571134	0.0031661	RiboZero
AFUN008951	32	12	25	13	42	16	1.61215	1.36922	11.849	0.000576916	0.00319552	RiboZero
AFUN005318	15.5	6	12	7	32	3	2.24805	0.578274	11.8469	0.000577577	0.00319786	RiboZero
AFUN011184	90.5	42	46	36	83	32	1.32572	2.53374	11.8362	0.00058089	0.00321488	RiboZero
AFUN009700	16.5	3	24	3	5	2	2.77978	0.132835	11.8323	0.000582118	0.00321874	RiboZero
AFUN009526	726	497	749	652	627	489	0.716296	5.98461	11.8208	0.00058572	0.00323229	RiboZero
AFUN000640	8	0	0	0	14	0	6.07903	-0.815748	11.8139	0.000587886	0.00324291	RiboZero
AFUN002648	800.5	563	792	667	649	527	0.702997	6.07937	11.8106	0.000588948	0.00324743	RiboZero
AFUN005723	1381	892	998	1009	1099	836	0.687333	6.70933	11.8077	0.000589861	0.00325113	RiboZero
AFUN008355	422.5	410	448	263	452	250	0.868724	5.26692	11.8024	0.000591558	0.00325781	RiboZero
AFUN004045	114	69.5	88	54	102	55	1.10262	3.07243	11.7888	0.000595887	0.00327897	RiboZero
AFUN005325	392.5	313.5	310	279	456	240	0.825968	5.08735	11.787	0.000596472	0.00328084	RiboZero
AFUN001931	7.5	0	2	0	4	0	5.40479	-1.2161	11.78	0.000598708	0.00329045	RiboZero
AFUN001485	2214.5	1592	1503	1254	2011	1341	0.787867	7.39281	11.7275	0.000615828	0.00336937	RiboZero
AFUN000351	5.5	0	9	0	1	0	5.62786	-1.10255	11.7191	0.000618622	0.0033819	RiboZero
AFUN006467	95	26.5	29	37	93	29	1.56922	2.44915	11.7129	0.000620687	0.00339108	RiboZero
AFUN002948	308.5	205	264	213	257	194	0.782444	4.6167	11.675	0.000633461	0.00345039	RiboZero
AFUN007843	579	453	714	543	576	426	0.756754	5.80806	11.675	0.000633449	0.00345039	RiboZero
AFUN014428	4	0	2	0	8	0	5.45285	-1.21013	11.6721	0.000634431	0.00345427	RiboZero
AFUN006102	4	0	8	0	2	0	5.45448	-1.20995	11.6709	0.000634867	0.00345524	RiboZero
AFUN007200	10027.5	6328.5	8376	6331	7754	5174	0.896466	9.54514	11.6629	0.000637599	0.0034673	RiboZero
AFUN007473	988	778.5	918	748	1174	843	0.729941	6.53487	11.6564	0.000639829	0.00347802	RiboZero
AFUN009944	14.5	7	21	7	22	3	2.09094	0.54342	11.6462	0.000643329	0.00349563	RiboZero
AFUN014876	4112.5	2660	4423	3085	3767	3092	0.829957	8.49183	11.6423	0.00064469	0.0035011	RiboZero
AFUN006030	60.5	30	62	40	57	24	1.28491	2.27557	11.6318	0.000648344	0.00351719	RiboZero
AFUN008909	477.5	318.5	306	337	469	252	0.811849	5.19656	11.6256	0.000650495	0.00352601	RiboZero
AFUN005066	65	44	52	20	94	32	1.47676	2.45633	11.6145	0.000654404	0.00354577	RiboZero
AFUN004069	12	0.5	9	0	0	0	5.9739	-0.865906	11.6115	0.000655464	0.00354865	RiboZero
AFUN006497	761.5	488	567	543	674	540	0.692304	5.91647	11.6094	0.000656196	0.00355118	RiboZero
AFUN014976	19	5.5	11	2	21	5	2.26925	0.358736	11.6064	0.00065724	0.0035554	RiboZero
AFUN001775	1264	1000.5	1263	993	1130	899	0.688907	6.79266	11.6004	0.000659365	0.00356546	RiboZero
AFUN006570	12.5	1.5	5	1	11	0	3.3869	-0.476607	11.5701	0.00067022	0.00361687	RiboZero
AFUN003975	111	90	154	67	137	84	1.094	3.49187	11.5592	0.000674152	0.00363371	RiboZero
AFUN008524	6.5	0.5	12	2	7	0	3.77533	-0.613416	11.539	0.000681513	0.00366682	RiboZero
AFUN007925	114.5	64.5	138	78	87	59	1.10916	3.23265	11.5386	0.000681659	0.00366682	RiboZero
AFUN014761	6	0.5	5	0	2	0	5.32029	-1.27137	11.5357	0.000682705	0.00366804	RiboZero
AFUN014301	127	58.5	95	59	195	101	1.28164	3.47995	11.5364	0.000682449	0.00366804	RiboZero
AFUN000960	223	144.5	156	138	293	152	0.979114	4.25362	11.5318	0.000684166	0.00367148	RiboZero
AFUN003334	172	120	199	126	213	146	0.931282	4.07686	11.5321	0.000684044	0.00367148	RiboZero
AFUN014418	7	0.5	7	0	5	1	4.10639	-0.907162	11.5245	0.000686844	0.00368438	RiboZero
AFUN014423	3	0	10	0	2	0	5.56784	-1.15224	11.5211	0.000688109	0.00368969	RiboZero
AFUN009506	16.5	0	0	0	6	0	6.00594	-0.827176	11.5132	0.000691044	0.00370247	RiboZero
AFUN011742	156	106.5	124	78	129	71	1.02026	3.52032	11.5096	0.000692377	0.00370814	RiboZero
AFUN008912	3409	2404.5	2240	1659	2959	1905	0.859601	7.952	11.5086	0.000692749	0.00370865	RiboZero
AFUN002953	189.5	132.5	153	82	164	106	0.998013	3.83575	11.5031	0.000694791	0.00371662	RiboZero
AFUN004533	542	326.5	525	540	664	403	0.81351	5.67563	11.4917	0.000699061	0.00373648	RiboZero
AFUN015575	14	1	6	1	32	6	2.98215	0.292673	11.4889	0.000700129	0.00373922	RiboZero
AFUN014037	6	2	37	9	36	7	2.52033	0.914482	11.4701	0.000707266	0.00377283	RiboZero
AFUN007064	21.5	5.5	15	6	23	8	1.9051	0.634011	11.4693	0.000707564	0.00377293	RiboZero
AFUN001460	632.5	425.5	518	517	537	369	0.712536	5.66295	11.4573	0.000712123	0.00379099	RiboZero
AFUN009500	586	404	504	472	586	434	0.705765	5.66151	11.4471	0.000716044	0.00380756	RiboZero
AFUN002160	775	626.5	819	647	938	683	0.728711	6.25638	11.4447	0.000716994	0.00381111	RiboZero
AFUN009380	854.5	575.5	617	411	801	640	0.813078	6.05376	11.4331	0.000721479	0.00383191	RiboZero
AFUN010421	359	245	349	331	409	266	0.767557	5.06067	11.4107	0.000730219	0.00387197	RiboZero
AFUN006869	37.5	8.5	13	11	29	9	1.82786	1.01385	11.4081	0.000731248	0.0038746	RiboZero
AFUN002950	897	578.5	1199	902	949	777	0.799072	6.49888	11.3984	0.00073506	0.00389327	RiboZero
AFUN009487	101	45	54	27	101	52	1.36862	2.74426	11.397	0.000735609	0.00389464	RiboZero
AFUN014067	124.5	77	95	73	111	48	1.08291	3.19508	11.3898	0.00073847	0.00390825	RiboZero
AFUN008387	44.5	31	56	30	72	25	1.36332	2.20948	11.3741	0.000744761	0.00393999	RiboZero
AFUN005820	819.5	594	658	592	711	559	0.670113	6.05418	11.3603	0.000750323	0.00396473	RiboZero
AFUN011352	191.5	199	324	136	245	151	1.00998	4.43874	11.3539	0.000752911	0.00397527	RiboZero
AFUN001797	103.5	31	32	17	53	29	1.58581	2.23259	11.3426	0.000757493	0.00399162	RiboZero
AFUN004059	367.5	250.5	296	233	289	238	0.741299	4.82909	11.3427	0.000757436	0.00399162	RiboZero
AFUN007725	9.5	0	0	0	10	0	5.917	-0.90933	11.3216	0.000766117	0.00402916	RiboZero
AFUN014021	122.5	51.5	82	57	92	66	1.09014	3.03183	11.3102	0.000770826	0.00405075	RiboZero
AFUN015050	9	2	26	3	8	3	2.74007	0.0940319	11.3054	0.000772813	0.00405803	RiboZero
AFUN006510	12621	8356.5	14487	9739	13260	8756	0.947971	10.1693	11.2941	0.000777558	0.00408014	RiboZero
AFUN005583	308	263	404	326	469	256	0.855533	5.12159	11.2777	0.000784432	0.0041126	RiboZero
AFUN006773	1337	1074	1061	869	1216	864	0.705659	6.76364	11.2618	0.000791169	0.00414146	RiboZero
AFUN004692	409	240	353	350	425	301	0.768259	5.14287	11.2522	0.000795307	0.00415988	RiboZero
AFUN006369	2744	1981	2429	1911	2126	1644	0.743044	7.76155	11.2522	0.000795307	0.00415988	RiboZero
AFUN015290	3.5	0	11	0	1	0	5.65112	-1.09954	11.2449	0.000798416	0.00417451	RiboZero
AFUN015362	3	0.5	21	0	0	0	6.25439	-0.72242	11.2099	0.000813614	0.00424406	RiboZero
AFUN005784	33.5	17.5	23	16	58	13	1.64119	1.56996	11.2072	0.000814819	0.0042487	RiboZero
AFUN009815	1002	748.5	661	482	805	562	0.790247	6.17461	11.2043	0.00081607	0.00425357	RiboZero
AFUN008918	1437.5	632.5	1855	1447	1107	812	0.97935	6.95919	11.1974	0.000819136	0.00426789	RiboZero
AFUN001875	970.5	658.5	1252	1025	968	733	0.769687	6.57463	11.1773	0.000828021	0.00431252	RiboZero
AFUN008605	444.5	260.5	383	353	345	281	0.738769	5.12853	11.1719	0.000830475	0.00432189	RiboZero
AFUN001971	272.5	162.5	301	269	304	199	0.842813	4.68807	11.1672	0.000832544	0.00432936	RiboZero
AFUN014833	104	35.5	44	46	82	35	1.30492	2.60158	11.1662	0.00083301	0.0043301	RiboZero
AFUN002013	11	1.5	2	1	22	0	3.72624	-0.24764	11.1541	0.00083844	0.00434823	RiboZero
AFUN005544	525.5	370.5	446	299	315	260	0.805313	5.2322	11.1548	0.000838135	0.00434823	RiboZero
AFUN004351	251	153	172	110	240	171	0.942629	4.23755	11.1496	0.00084049	0.00435382	RiboZero
AFUN001144	5386.5	3499.5	4529	3968	6072	3842	0.851489	8.86103	11.1414	0.000844239	0.00436819	RiboZero
AFUN006387	190.5	105	125	126	210	109	0.974656	3.89563	11.1364	0.000846516	0.0043766	RiboZero
AFUN014417	58	29	44	21	39	20	1.33981	1.91543	11.134	0.000847574	0.00438038	RiboZero
AFUN003770	985.5	745.5	935	811	874	698	0.660176	6.41483	11.1327	0.000848201	0.00438194	RiboZero
AFUN006541	6.5	0	3	0	3	0	5.20174	-1.33209	11.1229	0.000852664	0.00439992	RiboZero
AFUN006149	56.5	18.5	60	36	34	11	1.56549	1.94566	11.1098	0.000858736	0.00442615	RiboZero
AFUN001585	696.5	467	640	614	741	559	0.695638	5.97728	11.1024	0.000862169	0.00443873	RiboZero
AFUN001340	10	0	23	9	35	6	2.55261	0.703862	11.0959	0.000865208	0.00445267	RiboZero
AFUN007524	76	31.5	28	29	85	22	1.52177	2.27371	11.0641	0.000880173	0.00452276	RiboZero
AFUN000796	71.5	29.5	19	18	89	18	1.77329	2.143	11.0445	0.000889491	0.00456539	RiboZero
AFUN000593	6.5	1	6	0	6	0	4.03832	-0.953371	11.0318	0.000895631	0.00459038	RiboZero
AFUN007271	49	24	30	20	57	21	1.4029	1.8548	11.0316	0.000895725	0.00459038	RiboZero
AFUN002337	305	215.5	578	350	298	142	1.12693	5.0316	11.028	0.000897437	0.00459565	RiboZero
AFUN008899	179	128.5	168	135	202	118	0.881167	3.99947	11.0229	0.000899924	0.00459983	RiboZero
AFUN002606	510.5	398.5	723	551	594	410	0.798565	5.76653	11.025	0.000898904	0.00459983	RiboZero
AFUN010173	35.5	22.5	67	21	39	23	1.46455	1.91432	11.0213	0.00090071	0.00460188	RiboZero
AFUN003515	538.5	350	643	505	617	494	0.776619	5.74712	10.9958	0.000913189	0.00465855	RiboZero
AFUN007357	587	407.5	403	407	574	386	0.7236	5.54957	10.9714	0.000925276	0.00471126	RiboZero
AFUN014792	10	0	0	0	9	0	5.83923	-0.956792	10.9642	0.000928868	0.00472588	RiboZero
AFUN004289	154.5	105.5	108	64	205	98	1.14128	3.67991	10.9638	0.000929078	0.00472588	RiboZero
AFUN001745	331.5	233	347	292	315	239	0.735818	4.90247	10.9636	0.000929203	0.00472588	RiboZero
AFUN014375	9.5	0.5	9	0	0	0	5.84134	-0.956524	10.9554	0.000933319	0.00474267	RiboZero
AFUN003506	27.5	13	24	13	39	13	1.56703	1.26873	10.9542	0.000933916	0.00474267	RiboZero
AFUN007323	328.5	229.5	342	282	366	279	0.74542	4.96191	10.9496	0.000936233	0.00475084	RiboZero
AFUN001175	244	156.5	160	149	302	165	0.932411	4.33759	10.9419	0.000940153	0.00476893	RiboZero
AFUN003994	1021.5	881	917	730	990	708	0.683324	6.47412	10.9322	0.000945062	0.00479022	RiboZero
AFUN004697	1417.5	1205	1330	1028	1634	1138	0.728456	7.04294	10.8988	0.000962261	0.00486907	RiboZero
AFUN004320	50	18.5	33	12	29	20	1.47813	1.55548	10.8918	0.000965907	0.00488114	RiboZero
AFUN005332	325	245.5	264	111	221	144	1.01875	4.49433	10.8786	0.000972827	0.00490543	RiboZero
AFUN015421	6.5	2	11	1	9	0	3.31632	-0.539926	10.8699	0.000977404	0.00492442	RiboZero
AFUN001379	161	84.5	122	124	155	77	0.973957	3.63601	10.8554	0.000985071	0.00495932	RiboZero
AFUN004137	2654	1767	2674	2320	2713	2007	0.757526	7.90593	10.8517	0.000987049	0.00496556	RiboZero
AFUN002674	1067.5	677	1007	904	841	750	0.673412	6.46785	10.8496	0.00098817	0.00496934	RiboZero
AFUN007611	7	1.5	17	2	7	0	3.20626	-0.338457	10.835	0.000995973	0.00500483	RiboZero
AFUN014331	59.5	48.5	77	30	68	29	1.29032	2.47171	10.8326	0.000997294	0.00500873	RiboZero
AFUN008018	1224.5	856.5	1138	1005	1263	1029	0.67814	6.78573	10.8322	0.000997496	0.00500873	RiboZero
AFUN015088	6	2	22	2	7	1	3.09095	-0.186366	10.8269	0.00100035	0.00502118	RiboZero
AFUN000146	226	165.5	250	172	240	184	0.809283	4.40823	10.8003	0.00101485	0.00508448	RiboZero
AFUN011190	19.5	6.5	26	13	38	13	1.751	1.12483	10.7853	0.0010231	0.00511885	RiboZero
AFUN001132	589.5	362.5	312	371	519	300	0.796749	5.37563	10.7768	0.00102782	0.00513796	RiboZero
AFUN009811	1493.5	1155	1489	1258	1395	1091	0.674278	7.05854	10.7742	0.00102923	0.0051431	RiboZero
AFUN009133	72	51	80	58	102	27	1.27092	2.78177	10.7691	0.0010321	0.00514978	RiboZero
AFUN009299	93.5	72	180	98	142	77	1.13098	3.53866	10.7695	0.00103189	0.00514978	RiboZero
AFUN002805	118	43	73	60	92	62	1.11243	2.96	10.7637	0.00103513	0.00516103	RiboZero
AFUN008058	677.5	512	471	480	685	410	0.732396	5.77655	10.7595	0.00103745	0.00517068	RiboZero
AFUN005794	2128	1711.5	1759	1578	2186	1377	0.728801	7.50724	10.7561	0.00103935	0.00517824	RiboZero
AFUN003064	10	3	32	4	7	3	2.62414	0.270302	10.7466	0.00104474	0.00520316	RiboZero
AFUN006946	327.5	224	235	196	230	142	0.834007	4.52535	10.7308	0.00105368	0.00523983	RiboZero
AFUN010473	1734.5	1223	1720	1483	1655	1325	0.695882	7.27321	10.7295	0.00105441	0.00523983	RiboZero
AFUN000267	514.5	403.5	554	502	592	392	0.717433	5.65193	10.7254	0.00105674	0.00524931	RiboZero
AFUN011144	7	1	18	0	1	0	4.57386	-0.610607	10.7129	0.00106394	0.00527531	RiboZero
AFUN014981	10	1	4	3	20	0	3.33592	-0.250026	10.7104	0.00106537	0.00527654	RiboZero
AFUN005176	755	537.5	624	563	605	508	0.645372	5.92104	10.7107	0.00106518	0.00527654	RiboZero
AFUN014061	10.5	3	12	4	15	1	2.51964	-0.0607469	10.7035	0.00106934	0.00529428	RiboZero
AFUN006561	10	4	15	2	10	0	2.82358	-0.165349	10.69	0.00107714	0.00532699	RiboZero
AFUN004952	2.5	0.5	14	0	1	0	5.763	-1.0442	10.6838	0.00108077	0.00533711	RiboZero
AFUN014757	2.5	0	14	0	1	0	5.763	-1.0442	10.6839	0.00108071	0.00533711	RiboZero
AFUN007505	63.5	27	35	34	83	28	1.37926	2.26835	10.6842	0.00108056	0.00533711	RiboZero
AFUN004702	324	201.5	222	215	289	202	0.772512	4.62709	10.678	0.00108418	0.00535197	RiboZero
AFUN009829	234.5	176.5	182	173	313	153	0.892782	4.40248	10.6767	0.00108494	0.00535204	RiboZero
AFUN011042	887.5	723	780	664	911	673	0.671796	6.29621	10.6766	0.00108499	0.00535204	RiboZero
AFUN006743	10	6	12	5	33	0	2.66864	0.410453	10.6635	0.00109271	0.0053842	RiboZero
AFUN004259	4.5	0	1	0	9	0	5.45316	-1.21016	10.6521	0.00109943	0.00541532	RiboZero
AFUN000302	309	283	340	253	378	242	0.757804	4.94806	10.6437	0.00110445	0.00543607	RiboZero
AFUN009708	189	106.5	170	147	165	112	0.873669	3.92864	10.6341	0.00111023	0.00545894	RiboZero
AFUN008013	306	222.5	275	203	299	236	0.757291	4.71669	10.6339	0.00111032	0.00545894	RiboZero
AFUN010756	2.5	0.5	10	0	2	0	5.48086	-1.2069	10.6307	0.00111224	0.00546237	RiboZero
AFUN010106	42.5	12	15	18	43	8	1.73132	1.34117	10.6293	0.00111307	0.00546446	RiboZero
AFUN005632	343.5	157.5	188	184	232	192	0.843156	4.4609	10.6162	0.00112103	0.00549752	RiboZero
AFUN001110	40	17	23	12	27	9	1.56456	1.23734	10.6017	0.00112982	0.00553857	RiboZero
AFUN015054	169	112.5	161	101	152	116	0.894675	3.80401	10.601	0.00113025	0.00553868	RiboZero
AFUN007861	2532.5	1956	2549	2094	2670	1916	0.732755	7.86297	10.5898	0.00113711	0.00556622	RiboZero
AFUN010086	917	732	944	683	726	635	0.683007	6.29445	10.5891	0.00113756	0.0055664	RiboZero
AFUN006906	40	7.5	24	19	41	18	1.56068	1.45464	10.5819	0.00114202	0.00558618	RiboZero
AFUN007162	3937.5	2419.5	3593	3111	3013	2343	0.771664	8.28186	10.5779	0.00114448	0.00559617	RiboZero
AFUN011785	328.5	255.5	310	323	470	231	0.81848	5.03551	10.5761	0.00114557	0.00559945	RiboZero
AFUN003972	13.5	0	0	1	16	0	4.75863	-0.474687	10.5722	0.001148	0.00560929	RiboZero
AFUN002371	12	4	22	6	12	2	2.27415	0.240456	10.5707	0.00114894	0.00561041	RiboZero
AFUN003050	2595	1810.5	1934	1713	1848	1334	0.731353	7.56417	10.5705	0.00114906	0.00561041	RiboZero
AFUN003234	186.5	95	106	102	169	102	0.960592	3.70659	10.5562	0.00115796	0.00565181	RiboZero
AFUN012039	12	0	5	1	3	0	4.1567	-0.869379	10.5353	0.00117114	0.00571198	RiboZero
AFUN005384	7	0	0	0	11	0	5.78939	-1.00139	10.5265	0.00117672	0.00573502	RiboZero
AFUN014161	3	0	3	0	5	0	5.11521	-1.39074	10.5244	0.00117807	0.00573951	RiboZero
AFUN003613	46	13	51	22	23	19	1.49215	1.6553	10.5207	0.00118044	0.00574687	RiboZero
AFUN003308	709.5	483.5	803	776	767	494	0.747618	6.09718	10.5197	0.00118109	0.00574796	RiboZero
AFUN014782	124.5	80.5	107	64	185	100	1.11769	3.52843	10.5132	0.00118524	0.00576609	RiboZero
AFUN008071	267.5	192	298	261	351	226	0.797986	4.77209	10.5078	0.00118871	0.00577878	RiboZero
AFUN004324	4963.5	2459.5	14711	7204	9435	4865	1.40938	9.58807	10.5045	0.00119086	0.00578502	RiboZero
AFUN002509	11.5	0	2	1	18	2	3.58107	-0.342151	10.4987	0.00119458	0.00579893	RiboZero
AFUN010861	2282.5	1682	2004	1656	2075	1659	0.693653	7.58566	10.4948	0.00119708	0.00580684	RiboZero
AFUN001811	67	33	45	27	53	29	1.22158	2.16948	10.4926	0.00119854	0.00581181	RiboZero
AFUN006933	4357	2871	2024	1703	3794	1748	1.01025	8.1338	10.491	0.00119958	0.0058127	RiboZero
AFUN005435	486.5	371.5	396	306	351	247	0.753992	5.19255	10.4882	0.00120142	0.00581743	RiboZero
AFUN002035	77	25	20	14	74	27	1.68123	2.08517	10.4818	0.00120558	0.00583333	RiboZero
AFUN012010	26	8.5	30	8	20	14	1.6705	0.998285	10.4549	0.00122322	0.00591232	RiboZero
AFUN001959	3	0	7	0	2	0	5.24312	-1.32744	10.4542	0.0012237	0.0059125	RiboZero
AFUN003714	14	3	8	2	17	4	2.40175	0.0117406	10.4473	0.00122829	0.00593043	RiboZero
AFUN005828	224.5	160.5	225	189	240	164	0.781434	4.36123	10.4453	0.00122962	0.00593471	RiboZero
AFUN011494	223.5	135.5	149	123	223	149	0.884181	4.10593	10.4439	0.00123054	0.005937	RiboZero
AFUN002864	177	144	150	119	213	97	0.93728	3.95573	10.4277	0.0012414	0.00598296	RiboZero
AFUN009362	1060.5	777	833	881	1129	775	0.663437	6.5262	10.421	0.00124588	0.00600238	RiboZero
AFUN000030	4615	2840.5	7468	4986	4502	2853	1.01635	8.8712	10.4135	0.00125096	0.00602253	RiboZero
AFUN004994	284	209.5	275	236	276	191	0.744231	4.64772	10.4056	0.00125636	0.00604423	RiboZero
AFUN005640	6.5	0.5	10	1	3	0	4.13525	-0.906637	10.3775	0.00127559	0.00612577	RiboZero
AFUN015229	25.5	9	12	7	25	6	1.8346	0.707058	10.3776	0.00127552	0.00612577	RiboZero
AFUN006870	83.5	63	106	50	89	54	1.09304	2.96745	10.3705	0.00128045	0.00614689	RiboZero
AFUN001830	45	29.5	49	21	68	31	1.33188	2.13118	10.3695	0.00128112	0.00614794	RiboZero
AFUN010798	6.5	1	21	0	2	1	3.96555	-0.464632	10.3643	0.00128475	0.00616311	RiboZero
AFUN012041	17.5	0.5	26	5	4	3	2.88168	0.198164	10.3634	0.00128539	0.00616401	RiboZero
AFUN008952	69	28	41	19	107	47	1.54076	2.47674	10.3484	0.00129586	0.0062066	RiboZero
AFUN011348	889	734.5	799	716	785	527	0.673235	6.23196	10.348	0.00129612	0.0062066	RiboZero
AFUN006170	226	110.5	211	170	175	152	0.851184	4.15722	10.3437	0.00129916	0.00621892	RiboZero
AFUN004967	948.5	683.5	1178	844	910	860	0.703991	6.52625	10.3342	0.00130591	0.00624902	RiboZero
AFUN011852	9.5	0.5	1	0	3	0	5.37648	-1.21911	10.3328	0.00130688	0.00625141	RiboZero
AFUN001344	4	0	2	0	5	0	5.10091	-1.39229	10.2956	0.00133348	0.00637414	RiboZero
AFUN014126	4	0	8	0	1	0	5.34686	-1.26827	10.2916	0.00133639	0.00638579	RiboZero
AFUN010512	321	245.5	308	295	455	265	0.789466	5.01469	10.2689	0.00135291	0.00645552	RiboZero
AFUN009934	4	0	15	0	0	0	5.90427	-0.947618	10.2647	0.00135597	0.00646784	RiboZero
AFUN000596	14	9	40	8	22	10	1.85278	0.974802	10.2618	0.00135812	0.00647116	RiboZero
AFUN006323	1124.5	661.5	691	549	526	452	0.813212	6.07388	10.2627	0.00135749	0.00647116	RiboZero
AFUN007632	2688	1921.5	2170	1957	2404	1805	0.698129	7.77231	10.2624	0.00135772	0.00647116	RiboZero
AFUN006471	1978.5	1392	1933	1637	1800	1507	0.683927	7.43685	10.261	0.00135869	0.00647159	RiboZero
AFUN014340	8	3	17	3	10	1	2.62735	-0.137186	10.2592	0.00136008	0.00647526	RiboZero
AFUN014913	130.5	97.5	204	85	177	134	1.04702	3.85468	10.2554	0.00136282	0.00648207	RiboZero
AFUN014407	2	0	5	0	4	0	5.13047	-1.38916	10.2483	0.0013681	0.00650489	RiboZero
AFUN001558	983.5	819	1054	902	955	731	0.644599	6.5248	10.2455	0.00137015	0.00651232	RiboZero
AFUN001017	1145.5	896	1051	946	915	677	0.654915	6.56825	10.2396	0.00137459	0.00652882	RiboZero
AFUN005087	1010.5	760	1140	1066	1204	838	0.698451	6.67404	10.2367	0.00137672	0.00653661	RiboZero
AFUN005639	11	2	16	0	6	3	2.95615	-0.250664	10.2303	0.00138149	0.00655696	RiboZero
AFUN014807	25.5	15	63	10	18	14	1.80825	1.43953	10.227	0.001384	0.00656653	RiboZero
AFUN012027	11.5	2.5	5	1	10	1	2.9583	-0.478833	10.2248	0.00138567	0.00657216	RiboZero
AFUN006076	692	533	708	525	836	670	0.723477	6.07857	10.221	0.00138853	0.00658338	RiboZero
AFUN007713	11.5	6	10	3	42	7	2.33706	0.653699	10.2113	0.00139585	0.00661065	RiboZero
AFUN014718	28	24	108	24	32	15	1.80125	2.07884	10.2107	0.00139625	0.00661065	RiboZero
AFUN014644	9.5	0	25	4	5	2	3.03692	-0.0294097	10.2076	0.00139866	0.00661508	RiboZero
AFUN008609	586.5	405	420	384	504	403	0.679009	5.51349	10.2036	0.00140169	0.00662705	RiboZero
AFUN009990	39.5	13.5	31	18	35	20	1.36327	1.52169	10.1976	0.00140624	0.00664389	RiboZero
AFUN007430	7	0	0	0	10	0	5.70411	-1.05198	10.1962	0.00140731	0.00664431	RiboZero
AFUN000738	148.5	79.5	94	68	123	82	0.997202	3.36126	10.1967	0.00140695	0.00664431	RiboZero
AFUN010071	111.5	55.5	50	57	166	54	1.32135	3.11878	10.1863	0.00141489	0.00667539	RiboZero
AFUN004842	637.5	437.5	326	264	459	267	0.874785	5.34242	10.1809	0.001419	0.0066877	RiboZero
AFUN009176	43	27	32	12	92	28	1.66187	2.08753	10.1752	0.00142339	0.00670306	RiboZero
AFUN000920	70	39.5	75	53	94	47	1.13179	2.73685	10.1593	0.00143576	0.00675015	RiboZero
AFUN010245	852	653.5	1093	779	906	805	0.709169	6.43659	10.1553	0.00143886	0.00676234	RiboZero
AFUN010944	63.5	31	85	53	56	23	1.30709	2.4638	10.1544	0.00143959	0.00676341	RiboZero
AFUN003279	229.5	189.5	224	204	324	167	0.83391	4.52215	10.152	0.00144143	0.00676969	RiboZero
AFUN011876	20.5	0	0	0	10	1	4.68895	-0.48193	10.1492	0.00144362	0.00677759	RiboZero
AFUN006707	13	0.5	1	0	9	1	4.33613	-0.739499	10.1472	0.00144519	0.00678261	RiboZero
AFUN010635	7.5	1	7	0	3	0	4.01944	-0.956247	10.1391	0.00145154	0.00680765	RiboZero
AFUN014338	89.5	60.5	116	47	75	58	1.11521	2.96714	10.1225	0.00146472	0.00686465	RiboZero
AFUN015014	22.5	6	18	6	14	7	1.82138	0.513702	10.1199	0.00146679	0.00687109	RiboZero
AFUN010069	234.5	158	211	205	275	168	0.79703	4.41844	10.1195	0.00146712	0.00687109	RiboZero
AFUN005801	1482.5	1149	1190	1051	1300	1007	0.650912	6.92015	10.116	0.00146988	0.00688165	RiboZero
AFUN004169	83.5	63.5	82	44	105	51	1.11772	2.91634	10.1143	0.00147121	0.00688258	RiboZero
AFUN002385	813	595	588	602	757	538	0.658304	6.03761	10.0957	0.00148619	0.00693423	RiboZero
AFUN010578	1186	1002	1298	1043	1164	919	0.655376	6.8066	10.0956	0.00148627	0.00693423	RiboZero
AFUN010462	62	23.5	29	18	62	30	1.41023	2.00889	10.092	0.00148917	0.00694051	RiboZero
AFUN008157	608.5	478.5	515	405	454	355	0.689544	5.57261	10.0762	0.00150199	0.00698578	RiboZero
AFUN010628	7387.5	4901	6411	5228	6232	4547	0.79542	9.19959	10.0721	0.00150535	0.00699893	RiboZero
AFUN005192	1726.5	1137.5	1045	597	812	542	0.966472	6.63246	10.0517	0.00152206	0.00706924	RiboZero
AFUN009792	5.5	0.5	11	1	12	3	3.09765	-0.401643	10.0432	0.00152912	0.00709467	RiboZero
AFUN007640	597.5	354	291	382	602	321	0.835761	5.43348	10.0338	0.00153695	0.00712612	RiboZero
AFUN007520	296	234	327	273	365	255	0.734993	4.9012	10.0227	0.00154623	0.00716667	RiboZero
AFUN005613	14	2.5	9	5	13	1	2.46599	-0.0935151	10.012	0.0015552	0.00719391	RiboZero
AFUN015201	217	59	50	50	70	40	1.46011	3.06112	10.0054	0.00156086	0.00721461	RiboZero
AFUN000695	15944.5	9436.5	12258	9782	10092	6237	0.930014	10.0758	10.0053	0.00156087	0.00721461	RiboZero
AFUN000628	27.5	11.5	56	26	32	13	1.56215	1.61072	10.0033	0.00156258	0.00722003	RiboZero
AFUN007608	60.5	35	55	36	54	24	1.17935	2.22413	9.97442	0.0015873	0.00731878	RiboZero
AFUN003824	347.5	230	192	163	268	168	0.852552	4.54177	9.97212	0.00158928	0.00732072	RiboZero
AFUN014411	8.5	0.5	7	2	12	2	2.9904	-0.473922	9.95295	0.00160592	0.00739007	RiboZero
AFUN000368	14	4.5	13	6	27	7	2.00453	0.489729	9.94328	0.00161438	0.00742615	RiboZero
AFUN003495	64.5	36.5	65	40	69	40	1.12192	2.46949	9.94206	0.00161544	0.00742849	RiboZero
AFUN010616	89.5	37.5	56	36	45	29	1.21425	2.36536	9.93746	0.00161949	0.00744201	RiboZero
AFUN014461	9	0.5	3	2	12	0	3.69442	-0.656888	9.92819	0.00162767	0.00747448	RiboZero
AFUN007263	2	0	2	0	8	0	5.25622	-1.32609	9.92298	0.00163228	0.0074931	RiboZero
AFUN015274	1.5	0.5	8	0	2	0	5.25813	-1.3259	9.92003	0.0016349	0.00749999	RiboZero
AFUN006828	7.5	0.5	2	1	9	0	4.11581	-0.909764	9.90463	0.00164864	0.00755527	RiboZero
AFUN007390	46.5	18	16	10	42	14	1.62082	1.41763	9.904	0.0016492	0.00755527	RiboZero
AFUN014653	7.5	0	0	0	8	0	5.60161	-1.10578	9.90118	0.00165173	0.00756428	RiboZero
AFUN010572	11.5	6	16	5	22	5	1.98148	0.398962	9.893	0.00165908	0.00759537	RiboZero
AFUN014221	32	6	8	6	19	6	2.00013	0.575243	9.88966	0.0016621	0.007604	RiboZero
AFUN009671	31	1	0	1	7	0	4.24454	-0.212104	9.88162	0.00166938	0.00763468	RiboZero
AFUN008517	3.5	0	7	0	1	0	5.22964	-1.32895	9.87566	0.00167479	0.00765311	RiboZero
AFUN000678	192.5	124.5	129	113	178	108	0.871845	3.85455	9.87531	0.00167511	0.00765311	RiboZero
AFUN007693	4375	3404	4742	3865	4635	3063	0.772972	8.67683	9.86982	0.00168012	0.00767335	RiboZero
AFUN014260	39	10.5	12	5	22	10	1.83207	0.885255	9.85372	0.00169488	0.0077329	RiboZero
AFUN009793	152.5	146	225	139	206	118	0.900265	4.09214	9.84814	0.00170003	0.00775377	RiboZero
AFUN014084	1.5	0	11	0	1	0	5.48234	-1.20687	9.83489	0.00171232	0.00780451	RiboZero
AFUN008541	1906.5	1498	1551	1487	1974	1334	0.679587	7.36476	9.83493	0.00171229	0.00780451	RiboZero
AFUN015429	1.5	0	11	0	1	0	5.48234	-1.20687	9.83321	0.00171389	0.00780834	RiboZero
AFUN009906	1430	1115.5	1360	1175	1142	884	0.658682	6.90482	9.80842	0.00173714	0.0078882	RiboZero
AFUN007950	319	195	286	263	326	260	0.726182	4.81017	9.79894	0.00174613	0.00792633	RiboZero
AFUN010879	925.5	544.5	651	694	700	609	0.641708	6.11488	9.79268	0.00175208	0.00794796	RiboZero
AFUN004854	21.5	6	20	5	16	10	1.78099	0.616189	9.79134	0.00175335	0.00795106	RiboZero
AFUN009056	3862	2836.5	2297	2171	3599	1851	0.845502	8.13776	9.78856	0.00175601	0.00795773	RiboZero
AFUN014177	18	3.5	25	16	35	9	1.79834	1.01629	9.78708	0.00175743	0.00796147	RiboZero
AFUN002299	486	385	460	344	382	332	0.667527	5.33829	9.78642	0.00175805	0.00796162	RiboZero
AFUN015051	13	0.5	2	2	14	1	3.44204	-0.443975	9.78522	0.0017592	0.00796412	RiboZero
AFUN000565	6.5	0	0	0	10	0	5.62543	-1.10283	9.76476	0.00177888	0.00803969	RiboZero
AFUN004342	919	696.5	984	880	889	715	0.643611	6.42495	9.76526	0.0017784	0.00803969	RiboZero
AFUN002126	72.5	33	94	41	47	42	1.22549	2.53781	9.75555	0.00178782	0.00807465	RiboZero
AFUN003481	22	6.5	47	8	11	12	1.9637	1.00894	9.75059	0.00179265	0.0080883	RiboZero
AFUN000871	37	1	1	1	22	6	3.11326	0.427245	9.74887	0.00179433	0.00809317	RiboZero
AFUN014813	8	2	33	4	7	4	2.60099	0.251208	9.73873	0.00180426	0.0081352	RiboZero
AFUN000208	464	326.5	355	411	493	293	0.703583	5.30909	9.73628	0.00180666	0.00814331	RiboZero
AFUN007573	854	710.5	759	734	1019	673	0.668882	6.33085	9.73154	0.00181132	0.00816158	RiboZero
AFUN010060	318.5	257.5	352	285	283	184	0.749357	4.83705	9.72768	0.00181514	0.00817329	RiboZero
AFUN006538	4	0.5	0	0	13	0	5.73806	-1.04757	9.72354	0.00181923	0.00818898	RiboZero
AFUN004575	31	4	0	1	37	4	3.16639	0.595692	9.71821	0.00182451	0.00820725	RiboZero
AFUN001118	89	44	80	49	67	51	1.05325	2.73005	9.7113	0.00183138	0.00823538	RiboZero
AFUN014945	35.5	13	11	5	27	7	1.86156	0.901984	9.71041	0.00183227	0.00823663	RiboZero
AFUN010547	224.5	149.5	171	159	202	132	0.78214	4.14549	9.70801	0.00183467	0.00824464	RiboZero
AFUN002177	1121	832.5	998	878	1086	936	0.623382	6.62699	9.69126	0.00185146	0.00831456	RiboZero
AFUN004382	115	69	81	72	138	69	1.01738	3.23956	9.68299	0.00185982	0.00834371	RiboZero
AFUN005306	9	2.5	10	1	6	1	2.86363	-0.546347	9.67532	0.0018676	0.00837022	RiboZero
AFUN001540	9374	5942	6672	5863	7606	5298	0.806451	9.42887	9.6726	0.00187036	0.00837982	RiboZero
AFUN009936	1.5	0.5	4	0	4	0	4.99331	-1.45511	9.67087	0.00187212	0.00838418	RiboZero
AFUN002079	315.5	214	318	279	294	239	0.696589	4.81736	9.66025	0.00188298	0.00841951	RiboZero
AFUN006622	859	501.5	546	550	674	602	0.662634	5.97431	9.66036	0.00188287	0.00841951	RiboZero
AFUN005968	28	1.5	3	5	18	3	2.55813	0.247578	9.65531	0.00188805	0.00843655	RiboZero
AFUN004554	46.5	21	37	25	47	25	1.21563	1.84853	9.64751	0.00189608	0.00846964	RiboZero
AFUN006548	16	2	3	2	16	2	2.78825	-0.173135	9.64257	0.00190119	0.00848678	RiboZero
AFUN000888	2630.5	1855	1928	1867	1959	1365	0.698424	7.60867	9.62014	0.00192455	0.00857966	RiboZero
AFUN005388	328.5	235	330	293	281	209	0.704721	4.82934	9.61902	0.00192573	0.00858206	RiboZero
AFUN002171	540.5	405.5	540	448	448	392	0.644417	5.55166	9.6161	0.00192879	0.00859286	RiboZero
AFUN014183	4.5	0.5	13	1	5	1	3.58892	-0.729712	9.61506	0.00192988	0.00859488	RiboZero
AFUN000679	9.5	2	6	1	7	0	3.10655	-0.659872	9.61231	0.00193277	0.00859898	RiboZero
AFUN003860	120.5	70.5	97	58	72	49	1.04109	3.01363	9.59662	0.00194936	0.00866724	RiboZero
AFUN011976	27	1	0	2	15	1	3.55626	-0.0459192	9.59427	0.00195185	0.00867546	RiboZero
AFUN014101	50.5	30	75	31	46	32	1.23377	2.23426	9.58848	0.00195802	0.00869999	RiboZero
AFUN011002	591	426	506	499	609	462	0.649552	5.7094	9.58308	0.00196378	0.00872273	RiboZero
AFUN004674	3	0	2	0	5	0	4.97742	-1.4567	9.58056	0.00196648	0.00873183	RiboZero
AFUN000946	36	12.5	18	14	41	16	1.50942	1.33247	9.57786	0.00196938	0.00874179	RiboZero
AFUN011659	46	34	64	23	50	29	1.24575	2.13824	9.5747	0.00197277	0.00875395	RiboZero
AFUN004604	3	0	5	0	2	0	4.97845	-1.4566	9.57317	0.00197442	0.00875838	RiboZero
AFUN010783	7.5	0	0	0	7	0	5.50439	-1.15997	9.57114	0.0019766	0.00876519	RiboZero
AFUN015591	1.5	0	17	0	0	0	5.92568	-0.944641	9.56409	0.00198421	0.0087902	RiboZero
AFUN010814	5.5	0.5	8	0	3	1	3.9506	-1.0021	9.56115	0.00198739	0.00880138	RiboZero
AFUN009749	2708	1902.5	2432	2177	2485	1982	0.680717	7.85275	9.55139	0.00199798	0.00884247	RiboZero
AFUN002524	105.5	51.5	51	58	100	31	1.20787	2.79424	9.54783	0.00200185	0.00884818	RiboZero
AFUN009560	255.5	180	173	130	201	139	0.820089	4.20234	9.54779	0.00200191	0.00884818	RiboZero
AFUN011963	21	2	12	2	4	3	2.6365	-0.0977395	9.54512	0.00200482	0.00885522	RiboZero
AFUN014989	1.5	0	2	0	7	0	5.13085	-1.38925	9.54072	0.00200963	0.00887357	RiboZero
AFUN000162	31	8	15	13	34	12	1.60951	1.07557	9.53789	0.00201273	0.00888139	RiboZero
AFUN004936	30	11.5	13	7	32	10	1.6884	0.969133	9.53513	0.00201576	0.00889142	RiboZero
AFUN000620	206.5	132	197	183	238	158	0.796568	4.25283	9.53401	0.00201699	0.00889142	RiboZero
AFUN004640	191	115	176	148	142	91	0.875765	3.8836	9.53079	0.00202053	0.00890412	RiboZero
AFUN004977	297.5	183.5	225	219	294	218	0.741224	4.61237	9.52323	0.00202887	0.00893503	RiboZero
AFUN004771	10.5	0	0	1	17	0	4.6287	-0.578043	9.51635	0.0020365	0.00896566	RiboZero
AFUN014172	24	5	27	4	5	6	2.1981	0.483749	9.50198	0.0020525	0.00902427	RiboZero
AFUN011661	6	0	0	0	9	0	5.52957	-1.157	9.49669	0.00205843	0.00904738	RiboZero
AFUN014930	5.5	0	0	0	9	0	5.52957	-1.157	9.49593	0.00205928	0.00904817	RiboZero
AFUN004325	888	368.5	1237	1018	1104	794	0.94528	6.53592	9.4789	0.00207849	0.0091236	RiboZero
AFUN000066	6.5	0	1	0	4	0	5.07063	-1.39535	9.47067	0.00208783	0.00916163	RiboZero
AFUN001342	9.5	0.5	6	4	23	3	2.7827	-0.0319676	9.46184	0.0020979	0.0091998	RiboZero
AFUN015124	4	0	1	0	6	0	5.1006	-1.39232	9.45579	0.00210484	0.00922722	RiboZero
AFUN008862	438	304	274	275	359	250	0.704765	5.00541	9.45031	0.00211114	0.00924989	RiboZero
AFUN007777	150	103.5	151	79	100	79	0.953597	3.51652	9.44898	0.00211267	0.00925247	RiboZero
AFUN003505	8	1	5	1	6	0	3.34032	-0.866174	9.44252	0.00212012	0.00928209	RiboZero
AFUN003477	3	0	0	0	14	0	5.74953	-1.0461	9.44001	0.00212302	0.00929175	RiboZero
AFUN010317	3.5	2	8	0	10	0	3.57719	-0.729227	9.43684	0.0021267	0.00930481	RiboZero
AFUN005694	1118	765	871	868	1240	952	0.668416	6.62071	9.43314	0.00213099	0.00932058	RiboZero
AFUN010255	1450.5	1111	1478	1220	1276	1131	0.631291	7.01609	9.42048	0.00214575	0.00937293	RiboZero
AFUN002639	1855.5	1205	1449	1344	1457	1323	0.638533	7.18272	9.4173	0.00214948	0.00938312	RiboZero
AFUN002729	468	308	279	291	400	282	0.715378	5.09994	9.40711	0.00216146	0.00942926	RiboZero
AFUN004843	16	5.5	29	3	8	6	2.13875	0.43686	9.38706	0.00218522	0.0095144	RiboZero
AFUN002490	23.5	12	37	17	26	1	1.90749	1.13354	9.38534	0.00218728	0.00952026	RiboZero
AFUN008623	2494	1777	1870	1904	2495	1749	0.683624	7.69687	9.38303	0.00219003	0.00952915	RiboZero
AFUN003956	489.5	370.5	315	244	336	206	0.804911	5.05457	9.37949	0.00219427	0.00953988	RiboZero
AFUN011206	1457.5	994.5	1071	1008	1142	1018	0.618656	6.81391	9.37817	0.00219585	0.00954211	RiboZero
AFUN007091	1713.5	1149	1969	1663	1285	907	0.781966	7.19964	9.37553	0.00219902	0.00954545	RiboZero
AFUN000981	673	512.5	619	507	565	516	0.619226	5.84016	9.37084	0.00220464	0.00956484	RiboZero
AFUN004341	38	13.5	41	13	14	12	1.58135	1.28204	9.36864	0.00220729	0.00957325	RiboZero
AFUN008840	2965	2240	2808	2244	2637	2145	0.691278	7.99065	9.36793	0.00220814	0.00957385	RiboZero
AFUN009951	14.5	7	11	8	38	5	2.00954	0.690561	9.36458	0.00221218	0.00958517	RiboZero
AFUN007897	15.5	3	3	2	16	1	2.78983	-0.17329	9.35675	0.00222166	0.00962312	RiboZero
AFUN011459	72.5	41.5	52	36	91	44	1.161	2.57075	9.34904	0.00223102	0.00965746	RiboZero
AFUN001860	100	49.5	65	56	84	49	1.02216	2.81145	9.34328	0.00223804	0.00967227	RiboZero
AFUN006104	120.5	91.5	211	141	183	102	0.998334	3.88341	9.34404	0.00223712	0.00967227	RiboZero
AFUN002233	366	286	359	297	335	275	0.654991	5.02351	9.34432	0.00223678	0.00967227	RiboZero
AFUN010244	877	563.5	591	510	459	346	0.769942	5.8153	9.33293	0.00225073	0.00972083	RiboZero
AFUN002227	450.5	333	641	497	461	359	0.755014	5.54559	9.33315	0.00225045	0.00972083	RiboZero
AFUN000482	56.5	44	72	32	58	29	1.17756	2.36794	9.32927	0.00225522	0.00973396	RiboZero
AFUN009846	93	62	92	49	64	36	1.1032	2.79015	9.32979	0.00225458	0.00973396	RiboZero
AFUN001384	105.5	35.5	22	17	48	14	1.67651	2.10197	9.31876	0.0022682	0.00978056	RiboZero
AFUN011180	351.5	291.5	364	347	408	249	0.702306	5.09603	9.30913	0.00228015	0.00982489	RiboZero
AFUN011034	631	515	671	552	831	621	0.695152	6.02434	9.30518	0.00228507	0.00984067	RiboZero
AFUN006307	4	1.5	24	2	6	1	3.06115	-0.213057	9.29142	0.00230229	0.0099085	RiboZero
AFUN000979	50	14	9	11	58	16	1.82682	1.53062	9.28336	0.00231245	0.00994901	RiboZero
AFUN004862	55.5	19.5	20	24	48	14	1.42559	1.70777	9.28061	0.00231593	0.00995811	RiboZero
AFUN005782	1345	1007	1252	949	1560	1283	0.707204	6.97502	9.28051	0.00231605	0.00995811	RiboZero
AFUN007134	726	541	563	563	830	589	0.67216	6.01336	9.27834	0.0023188	0.00996676	RiboZero
AFUN014664	75.5	60.5	145	65	75	45	1.17158	3.035	9.27692	0.00232059	0.00997128	RiboZero
AFUN010223	395	2220	250	3040	229	2035	-2.72389	6.93882	123.13	1.30633e-28	5.66022e-26	poly-A
AFUN004938	116.5	692.5	97	809	100	678	-2.45037	5.24982	118.849	1.13025e-27	4.21707e-25	poly-A
nad3	491	7433.5	154	6122	163	4438	-4.1832	8.12094	107.293	3.83912e-25	1.14594e-22	poly-A
AFUN005575	47	590.5	86	632	45	569	-2.96435	4.90549	102.766	3.77254e-24	1.03414e-21	poly-A
AFUN008128	207	1256	224	1102	205	1035	-2.06304	5.95551	88.7104	4.57052e-21	9.59237e-19	poly-A
AFUN005032	394	1753	361	1721	331	1550	-1.86307	6.55778	84.6181	3.6194e-20	6.5697e-18	poly-A
AFUN014198	2346.5	12466.5	1361	15104	1797	11911	-2.50589	9.40661	77.5608	1.28698e-18	1.94233e-16	poly-A
AFUN011059	178	622	98	863	128	633	-2.05078	5.27286	70.2139	5.32101e-17	6.4389e-15	poly-A
AFUN001216	165	667.5	112	602	125	670	-1.93712	5.18149	69.053	9.58543e-17	1.11958e-14	poly-A
AFUN006762	2543	16243.5	1567	11456	1663	11356	-2.4344	9.41176	66.3778	3.72272e-16	4.03254e-14	poly-A
AFUN009976	337.5	1510.5	284	1631	425	1587	-1.82063	6.48019	64.5906	9.21956e-16	9.17312e-14	poly-A
AFUN014520	132.5	691.5	90	708	178	699	-2.03975	5.27105	59.7893	1.05575e-14	9.09025e-13	poly-A
AFUN014691	235.5	748	114	833	162	834	-1.9113	5.49641	59.664	1.12516e-14	9.62624e-13	poly-A
AFUN002476	154.5	2485.5	66	2513	340	2223	-3.3233	6.8675	57.9272	2.72004e-14	2.21428e-12	poly-A
nad6	1166.5	6287.5	452	5506	418	3922	-2.64691	8.06088	57.7238	3.01632e-14	2.44067e-12	poly-A
AFUN009128	168.5	710	175	645	148	660	-1.68891	5.28872	57.3518	3.64425e-14	2.86255e-12	poly-A
AFUN007527	17	165.5	10	145	21	140	-2.87914	2.97289	55.7898	8.0649e-14	5.91955e-12	poly-A
AFUN005236	1246.5	4080	835	5728	1028	4337	-1.8407	8.04563	55.6518	8.65118e-14	6.24745e-12	poly-A
AFUN003657	352	1136.5	200	1171	195	884	-1.76693	5.92296	55.4398	9.63641e-14	6.77677e-12	poly-A
AFUN010447	96.5	367.5	70	446	50	308	-2.03653	4.36996	54.4976	1.55641e-13	1.0832e-11	poly-A
AFUN009994	272.5	847	130	814	158	800	-1.81555	5.54476	53.4623	2.63606e-13	1.76157e-11	poly-A
AFUN001466	286.5	781.5	187	926	212	908	-1.59722	5.6811	52.436	4.44506e-13	2.84369e-11	poly-A
AFUN006673	173.5	980	166	687	162	588	-1.82009	5.42027	52.1075	5.25443e-13	3.28268e-11	poly-A
AFUN011032	74.5	316	23	418	35	241	-2.55982	4.08118	51.1433	8.5864e-13	5.16406e-11	poly-A
AFUN000850	46	200.5	35	254	38	209	-2.12853	3.61176	50.3503	1.28611e-12	7.51085e-11	poly-A
AFUN008724	449.5	1303	290	1366	379	1331	-1.50033	6.31637	49.5334	1.95025e-12	1.11948e-10	poly-A
AFUN000718	31	244	7	219	34	204	-2.87276	3.51882	48.8034	2.82952e-12	1.56659e-10	poly-A
AFUN009278	981	4039.5	523	3046	822	3155	-1.81036	7.59918	48.2218	3.80641e-12	2.0616e-10	poly-A
AFUN001821	205	548	157	680	108	688	-1.69452	5.2119	47.304	6.07888e-12	3.14977e-10	poly-A
AFUN008563	41	286	75	331	41	303	-2.18305	4.06801	47.1359	6.62305e-12	3.38254e-10	poly-A
AFUN002242	165	601	83	549	147	542	-1.76496	5.02047	47.0347	6.9741e-12	3.53495e-10	poly-A
AFUN009323	231.5	657.5	109	707	142	610	-1.7066	5.25072	46.8909	7.50509e-12	3.77559e-10	poly-A
AFUN003205	107	427	82	378	101	382	-1.69001	4.53254	46.1745	1.08178e-11	5.34206e-10	poly-A
AFUN010493	391.5	1751	568	2418	433	1609	-1.6786	6.79124	46.1651	1.08698e-11	5.3481e-10	poly-A
AFUN008260	198	574.5	135	593	126	517	-1.54038	5.06342	45.4852	1.53797e-11	7.32555e-10	poly-A
AFUN006259	64	261.5	49	322	55	225	-1.91596	3.93031	45.3534	1.645e-11	7.80763e-10	poly-A
AFUN002961	132	420	52	423	82	422	-1.929	4.56959	44.8329	2.14587e-11	1.01135e-09	poly-A
AFUN002308	2493	7852	1746	9878	1677	7212	-1.73597	8.88716	44.3957	2.68275e-11	1.25121e-09	poly-A
AFUN008562	31.5	298.5	25	348	72	278	-2.46778	4.02609	44.0757	3.15915e-11	1.43357e-09	poly-A
AFUN014343	39	194.5	34	229	36	165	-2.07584	3.45127	43.6172	3.99309e-11	1.77784e-09	poly-A
AFUN006249	179.5	513.5	98	548	80	442	-1.74789	4.85076	42.4502	7.25041e-11	3.0625e-09	poly-A
AFUN014381	1652.5	4500	1213	6267	1217	4793	-1.5865	8.24259	41.977	9.23519e-11	3.81683e-09	poly-A
AFUN009540	384.5	937.5	281	1139	309	1034	-1.33329	5.99765	41.8788	9.71079e-11	3.97669e-09	poly-A
AFUN010736	93	346.5	74	418	116	425	-1.71776	4.5262	41.7845	1.0191e-10	4.14804e-09	poly-A
AFUN009219	80	279.5	62	511	54	238	-2.03369	4.23654	41.762	1.03088e-10	4.18331e-09	poly-A
AFUN001373	1100	3949	756	3244	1081	3850	-1.5736	7.7651	41.5034	1.17663e-10	4.73189e-09	poly-A
AFUN011302	262	866	299	993	259	896	-1.39118	5.80789	41.4583	1.20415e-10	4.8281e-09	poly-A
AFUN008994	461.5	1658	386	1339	503	1561	-1.40983	6.53385	41.3012	1.3049e-10	5.17032e-09	poly-A
AFUN008894	83	276	71	342	75	297	-1.64793	4.16662	40.8715	1.62573e-10	6.32953e-09	poly-A
AFUN002722	1996	6082	1443	6997	1438	5228	-1.56714	8.48351	40.5882	1.87935e-10	7.2124e-09	poly-A
AFUN003739	234.5	791.5	255	922	173	648	-1.47999	5.55874	40.3287	2.14627e-10	8.18998e-09	poly-A
AFUN009674	442	1207.5	316	1076	289	1066	-1.34623	6.10485	39.3978	3.45695e-10	1.27216e-08	poly-A
AFUN009908	3776.5	11072.5	2526	14669	2726	11435	-1.70207	9.47118	39.2912	3.65074e-10	1.33615e-08	poly-A
AFUN001507	287	761.5	287	1123	272	931	-1.37769	5.83884	39.2239	3.77881e-10	1.37927e-08	poly-A
AFUN007813	1340	6262.5	1306	5436	1664	5065	-1.6035	8.35448	39.085	4.05747e-10	1.47297e-08	poly-A
AFUN004665	317.5	1061	409	1545	399	1739	-1.58519	6.41421	38.9651	4.31452e-10	1.55369e-08	poly-A
AFUN008582	834.5	2288.5	580	2185	738	2729	-1.408	7.19247	37.9467	7.27034e-10	2.54311e-08	poly-A
AFUN004253	131.5	446	132	469	83	380	-1.55331	4.68399	37.9216	7.36445e-10	2.56933e-08	poly-A
AFUN001440	1282	4220.5	734	3107	993	3880	-1.57322	7.7882	37.7941	7.86208e-10	2.71474e-08	poly-A
AFUN010916	905	2626.5	622	2076	665	2702	-1.42902	7.22878	37.4377	9.43793e-10	3.19822e-08	poly-A
AFUN010213	5313.5	16490.5	3563	18051	3309	15863	-1.71683	9.91106	37.152	1.09269e-09	3.64346e-08	poly-A
AFUN006788	155	514	105	447	117	373	-1.48534	4.74583	37.08	1.1338e-09	3.7696e-08	poly-A
AFUN007814	400.5	1012.5	328	1128	375	1301	-1.29824	6.15795	37.0333	1.16129e-09	3.83256e-08	poly-A
AFUN010839	232.5	692	177	718	250	769	-1.37918	5.4787	36.8667	1.2649e-09	4.15406e-08	poly-A
AFUN001583	4012.5	11358	2862	13876	2708	11972	-1.62017	9.49484	36.4104	1.59846e-09	5.17215e-08	poly-A
AFUN010210	169	525.5	116	430	89	422	-1.55461	4.77759	36.3955	1.61073e-09	5.18834e-08	poly-A
AFUN011122	145	555	85	450	48	346	-1.9642	4.65463	36.3322	1.66394e-09	5.34692e-08	poly-A
AFUN006026	330.5	898	253	1003	208	691	-1.37069	5.7212	36.1985	1.78212e-09	5.68585e-08	poly-A
AFUN008985	111	340	72	336	52	284	-1.70145	4.2236	36.0627	1.91072e-09	6.03877e-08	poly-A
AFUN005706	1169.5	5678	424	3502	358	2690	-2.31475	7.7126	35.9978	1.97539e-09	6.2285e-08	poly-A
AFUN006158	1113	3348.5	743	2665	799	2727	-1.38926	7.47439	35.9731	2.00056e-09	6.2931e-08	poly-A
AFUN002004	165	434.5	133	499	139	460	-1.32724	4.84897	35.8355	2.14697e-09	6.69098e-08	poly-A
AFUN010171	185	585	117	586	187	515	-1.44153	5.09135	35.7595	2.23246e-09	6.92527e-08	poly-A
AFUN003636	154	441.5	138	460	140	492	-1.34447	4.84891	35.683	2.32183e-09	7.15294e-08	poly-A
AFUN015521	179	932	81	681	51	359	-2.35801	5.12087	35.6465	2.36578e-09	7.24709e-08	poly-A
AFUN000763	98.5	270.5	72	347	75	289	-1.54183	4.17675	35.5096	2.53794e-09	7.74764e-08	poly-A
AFUN004737	223	918.5	346	1070	218	869	-1.49271	5.83097	35.4239	2.65215e-09	8.04146e-08	poly-A
AFUN000022	235	879	207	667	227	640	-1.36287	5.48892	35.004	3.29032e-09	9.8651e-08	poly-A
AFUN002037	407	972.5	414	1657	378	1326	-1.36231	6.32877	34.8598	3.54321e-09	1.05761e-07	poly-A
AFUN007354	283.5	1026	238	871	314	792	-1.33593	5.7915	34.8047	3.64501e-09	1.0827e-07	poly-A
AFUN007840	310	834.5	240	777	197	710	-1.30012	5.58929	34.6822	3.88166e-09	1.1459e-07	poly-A
AFUN010313	452	1330	333	1215	475	1969	-1.50524	6.49971	34.5939	4.06187e-09	1.19647e-07	poly-A
AFUN011688	1638.5	5781	944	4184	844	3626	-1.67031	8.03682	34.4036	4.479e-09	1.31358e-07	poly-A
AFUN002881	1196.5	3350.5	738	2881	784	2609	-1.3737	7.49226	34.1595	5.07743e-09	1.473e-07	poly-A
AFUN005394	35.5	279.5	28	111	37	263	-2.36507	3.57651	34.1257	5.16634e-09	1.49235e-07	poly-A
AFUN009333	140	603.5	119	627	232	715	-1.62825	5.25405	34.0767	5.29818e-09	1.52715e-07	poly-A
AFUN007597	115	269	58	401	58	290	-1.72423	4.21153	34.0138	5.4722e-09	1.56766e-07	poly-A
AFUN000706	277	1830.5	153	1220	470	1555	-2.00677	6.41243	34.0091	5.48541e-09	1.56766e-07	poly-A
AFUN008126	292	730.5	213	794	197	625	-1.27466	5.482	33.9833	5.55883e-09	1.58527e-07	poly-A
AFUN014588	415.5	1057	276	1060	374	1056	-1.23452	6.05805	33.7651	6.21833e-09	1.75472e-07	poly-A
AFUN000783	788	1912	570	2060	522	1631	-1.23783	6.8699	33.7429	6.28991e-09	1.7712e-07	poly-A
AFUN004549	691	1593.5	440	1520	470	1591	-1.22647	6.62808	33.6788	6.50065e-09	1.82671e-07	poly-A
AFUN004807	181	615	174	574	139	431	-1.36473	5.05329	33.6076	6.74284e-09	1.88295e-07	poly-A
AFUN001833	169.5	562	82	384	140	681	-1.73532	4.9831	33.5567	6.92155e-09	1.92485e-07	poly-A
AFUN011178	128.5	484.5	121	470	169	467	-1.40952	4.85817	33.428	7.39504e-09	2.03767e-07	poly-A
AFUN006806	196	600.5	136	638	162	409	-1.39076	5.06566	33.3372	7.74847e-09	2.1197e-07	poly-A
AFUN005934	590	1536.5	701	2283	521	2148	-1.36132	6.92527	33.2974	7.90867e-09	2.15913e-07	poly-A
AFUN001981	208.5	500.5	168	582	137	501	-1.28441	5.04234	33.2443	8.12783e-09	2.20551e-07	poly-A
AFUN005432	21	376	0	118	25	335	-3.85869	3.76134	32.9743	9.33849e-09	2.48878e-07	poly-A
AFUN005945	167	473	90	502	170	548	-1.49629	4.93495	32.9024	9.69057e-09	2.57241e-07	poly-A
AFUN006674	704	2744	595	1881	627	1689	-1.37093	7.01097	32.8878	9.76325e-09	2.58659e-07	poly-A
AFUN006317	206	501.5	72	688	105	421	-1.75069	4.94084	32.6948	1.07823e-08	2.80673e-07	poly-A
AFUN007561	661	1444.5	512	1824	461	1417	-1.17658	6.62873	32.6876	1.08228e-08	2.81183e-07	poly-A
AFUN010627	815.5	2361	457	1989	468	1514	-1.4278	6.88401	32.6037	1.13002e-08	2.91893e-07	poly-A
AFUN002426	1510	5511	1094	4362	1610	4992	-1.4777	8.21775	32.5331	1.17178e-08	3.00943e-07	poly-A
AFUN003024	103	272	69	322	60	262	-1.54671	4.09513	32.3882	1.26248e-08	3.23002e-07	poly-A
AFUN000580	74	243.5	48	346	85	263	-1.68777	4.05423	32.3843	1.26506e-08	3.23046e-07	poly-A
AFUN009835	796.5	2623.5	665	2616	895	2119	-1.28938	7.24867	32.2444	1.35949e-08	3.4196e-07	poly-A
AFUN005408	276	650.5	222	812	200	613	-1.22592	5.44384	32.2127	1.38185e-08	3.46935e-07	poly-A
AFUN010674	669	1525.5	442	1835	446	1236	-1.22241	6.58561	32.045	1.50643e-08	3.75405e-07	poly-A
AFUN008275	336	895	261	974	237	664	-1.25842	5.72019	31.8596	1.6573e-08	4.08455e-07	poly-A
AFUN009447	8778	26159	5587	30319	5407	24275	-1.69811	10.5929	31.8176	1.69354e-08	4.15862e-07	poly-A
AFUN007062	81.5	283.5	72	304	89	274	-1.47413	4.12661	31.8008	1.70825e-08	4.17945e-07	poly-A
AFUN004996	211	544	180	638	112	495	-1.39687	5.09167	31.6476	1.84845e-08	4.4979e-07	poly-A
AFUN003605	138	427.5	69	373	96	308	-1.54227	4.46775	31.471	2.02442e-08	4.88186e-07	poly-A
AFUN002869	65	265.5	76	278	63	229	-1.56429	3.94851	31.4375	2.05961e-08	4.95782e-07	poly-A
AFUN001125	141.5	383	77	472	146	467	-1.51469	4.72508	31.3542	2.14997e-08	5.16607e-07	poly-A
AFUN006915	1362	3917.5	1492	4929	1377	5451	-1.40267	8.17729	31.0345	2.53482e-08	6.04755e-07	poly-A
AFUN015159	183.5	530	187	657	215	604	-1.25357	5.22899	30.9159	2.69456e-08	6.36088e-07	poly-A
AFUN004590	981.5	4360	864	3602	1406	3657	-1.48126	7.8594	30.8177	2.83445e-08	6.62128e-07	poly-A
AFUN008865	2334	8002.5	2933	10429	2155	8705	-1.50824	9.0667	30.7377	2.95372e-08	6.86407e-07	poly-A
AFUN003290	336	907	287	1077	395	1013	-1.20347	5.98288	30.6154	3.14587e-08	7.24791e-07	poly-A
AFUN007589	584	1392.5	396	1321	463	1297	-1.13884	6.42377	30.3489	3.60918e-08	8.23064e-07	poly-A
AFUN006088	194.5	507	101	454	116	402	-1.40468	4.79807	30.3302	3.64416e-08	8.29634e-07	poly-A
AFUN004073	938	2503.5	906	2674	691	2252	-1.2041	7.28755	30.1355	4.02894e-08	9.11341e-07	poly-A
AFUN004773	86	197	39	273	40	241	-1.7839	3.77758	29.9334	4.47151e-08	9.97697e-07	poly-A
AFUN005911	665.5	1647.5	401	1349	534	1927	-1.29588	6.68014	29.8093	4.76701e-08	1.05313e-06	poly-A
atp6	1839	5761	770	4960	697	3479	-1.7978	8.06533	29.7436	4.93131e-08	1.08764e-06	poly-A
AFUN007349	469.5	916	279	1264	365	1098	-1.21905	6.10369	29.721	4.98921e-08	1.09681e-06	poly-A
[truncated: 11,784 more rows]
