# Supplementary material for: Molecular tools for studying the major malaria vector Anopheles funestus: improving the utility of the genome using a comparative poly(A) and Ribo-Zero RNAseq analysis
Source: BMC Genomics. 2015 Nov 14;16:931. doi: 10.1186/s12864-015-2114-z (PMC4647341; doi:10.1186/s12864-015-2114-z)
Supplement: Additional file 4: — Annotation improvements. Table of gene annotation validation and/or manual improvement of Anopheles funestus detoxification gene models. Gene models for genes involved in the detoxification of xenobiotics were checked against both Anopheles gambiae orthologues and RNAseq alignments and modified where necessary. (XLSX 40 kb) [file 12864_2015_2114_MOESM4_ESM.xlsx]

## Sheet: Table
Gene_family	An.gambiae_gene_ID	Description	An.funestus_gene_ID	An.funestus_scaffold	An.funestus_strand	An.funestus_gene_model	Notes
carboxylestarase genes (COE)
	COEAE8O (AGAP006700)	carboxylesterase alpha esterase	AFUN000351	KB669602	rev	unmodified
	COE09941 (AGAP028426)	carboxylesterase (COE09941)	AFUN010203	KB668800	fwd	unmodified
	COEAE6G (AGAP006727)	carboxylesterase	AFUN000373	KB669602	rev	unmodified
	COEBE2O (AGAP001101)	carboxylesterase	AFUN001273	KB668555	rev	unmodified
	COEAE5O (AGAP002391)	carboxylesterase	AFUN000775	KB668467	rev	unmodified
	COE2580 (AGAP003115)	carboxylesterase	AFUN006700	KB668964	rev	unmodified
	COE16738 (AGAP002090)	carboxylesterase	AFUN010853	KB668896	rev	unmodified
	COE13O (AGAP011507)	carboxylesterase	AFUN002517	KB668703	fwd	unmodified
	COEunkn (AGAP011509)	carboxylesterase	AFUN002514	KB668703	rev	unmodified
	COE15O (AGAP011575)	carboxylesterase	AFUN011201	KB668948	fwd	unmodified
	COEAE2F (AGAP006228)	carboxylesterase	AFUN002573_r1	KB668811	fwd	(70205..70348, 70699..70836, 70904..71449, 71512..72312)
	AGAP006229	charged multivesicular body protein	AFUN002573_r2	KB668811	fwd	(72609..72680, 72741..72850, 72919..73340, 73405..73445)
	COEAE3H (AGAP006725)	carboxylesterase alpha esterase	AFUN000370_r1	KB669602	rev	(713381..712592, 712527..712059, 711991..711601)
	COEAE3G (AGAP006724)	carboxylesterase	AFUN000370_r2	KB669602	rev	(710896..710795, 710701..709876, 709796..709328, 709265..708854)
	COEAE2G (AGAP006723)	carboxylesterase	AFUN000370_r3	KB669602	rev	(708101..708018, 707950..707456, 707389..706338)	Partial. Gap at 3' end.
	AGAP001722	carboxylesterase	AFUN011733_r1	KB668884	rev	(112524..112465, 112380..110752)
	COEAE1A (AGAP001723)	carboxylesterase alpha esterase	AFUN011733_r2	KB668884	rev	(109699..108171, 108104..107918)
	AGAP002865	cytochrome P450 (CYP6P3)	AFUN008358_r1	KB669169	rev	(1377211..1376098, 1376041..1375626)
	COEAE6O (AGAP002863)	carboxylesterase alpha esterase	AFUN008358_r2	KB669169	rev	(1371506..1371447, 1371369..1369940, 1369868..1369682)
	COEAE1D (AGAP005756)	carboxylesterase	AFUN009068_r1	KB668746	fwd	(237062..237289, 237384..237865, 237929..238065, 238132..239021)
	COEAE2E (AGAP005757)	carboxylesterase alpha esterase	AFUN009068_r2	KB668746	fwd	(239907..240521, 240612..240739, 240847..240983, 241547..242138, 242223..242514)
	COEAE3D (AGAP005758)	carboxylesterase	AFUN009068_r3	KB668746	fwd	(244029..244643, 244728..244855, 244935..245071, 245449..246049, 246120..246411)
	COEBE4C (AGAP005370)	carboxylesterase beta esterase	AFUN000421_r1	KB668726	rev	(396156..394930, 394858..394412)
	AGAP005369	hypotetical protein (isoform B)	AFUN000421_r2	KB668726	rev	(393563..393462, 392764..392111, 391478..390951)
	COEBE1C (AGAP005373)	carboxylesterase beta esterase	AFUN000422_r1	KB668726	rev	(403907..402618, 402532..402089)	Gap in exon 1.
	COEBE3C (AGAP005372)	carboxylesterase beta esterase	AFUN000422_r2	KB668726	rev	(401302..399431, 399349..398876)	Gap in exon 1.
	COEBE2C (AGAP005371)	carboxylesterase beta esterase	AFUN000422_r3	KB668726	rev	(398200..396968, 396898..396416)
	COEJHE2E (AGAP005834)	carboxylesterase	AFUN011530_r1	KB668723	rev	(226302..226039, 224872..224726, 223858..223301, 223231..222884, 222817..222522, 222453..222285)
	COEJHE1E (AGAP005833)	carboxylesterase juvenile hormone esterase	AFUN011530_r2	KB668723	rev	(221517..220585, 220515..220165, 220100..219802, 219735..219573)
	COEJHE5E (AGAP005837)	carboxylesterase	AFUN011531_r1	KB668723	rev	(236577..236353, 236280..235240, 235181..234889, 234828..234633)
	COEJHE3E (AGAP005835) / COEJHE4E (AGAP005836)	carboxylesterase juvenile hormone esterase	AFUN011531_r2	KB668723	rev	(233804..233481, 233409..232369, 232305..231859)
	COEAE5G (AGAP006726)	carboxylesterase	AFUN000371_r1	KB669602	fwd	(713816..715032, 715093..715215, 715280..715580)
	COEAE7G (AGAP006728)	carboxylesterase	AFUN000371_r2	KB669602	fwd	(719249..719306, 719395..720378, 720443..720758)
	AGAP011367	Odorant binding protein (OBP)	AFUN010263_r1	KB669014	fwd	(778703..778775, 778848..779057, 779131..779555)
	COE18026 (AGAP011366)	carboxylesterase	AFUN010263_r2	KB669014	fwd	(781702..782619, 782699..783070, 783152..783482, 783561..783784)
	COE21998 (AGAP011365)	carboxylesterase	AFUN010263_r3	KB669014	fwd	(785409..786362, 786447..786821, 786897..787227, 787302..787435)
	COE10O (AGAP006956)	carboxylesterase	AFUN006443_r1	KB669391	fwd	(1153822..1154260, 1165692..1167178)
	COE22933 (AGAP003568)	carboxylesterase	AFUN011685_6_r1	KB668748	rev	(553968..553592, 553362..553199, 539391..539230, 539155..538958, 537049..536807, 536684..536534, 536437..536225, 536106..535968, 532665..532514, 531979..531873, 531132..530180)
	COE12O (AGAP010390)	carboxylesterase	AFUN002638_r1	KB668859	fwd	(232934..233062, 233132..234211, 234296..234741, 234803..235394)
	AGAP002638	ABC protein	AFUN002638_r2	KB668859	fwd	(240510..240544, 240714..240826, 242136..242482, 242560..242667, 242742..243145, 243228..244248)
	COE09895 (AGAP010911)	carboxylesterase	AFUN010472_r1	KB668719	fwd	(2397..2753, 2911..3426, 3506..3880, 3938..4262, 4359..4540)
	AGAP010910	phosphatidylinositol glycan, class Z	AFUN010472_r2	KB668719	fwd	(5095..5239, 5301..6240, 6310..7252)
	COE09916 (AGAP010917)	carboxylesterase	AFUN010202_r1	KB668800	rev	(210945..210718, 210653..210501, 210423..209548, 209482..209146, 208944..208829)
	COEB6582 (AGAP011916)	carboxylesterase	AFUN010284_5_6_7_8_r1	KB668300	fwd	(281018..281323, 281472..281594, 289940..290081, 297829..297981, 307373..307567, 307725..308098, 308184..308329, 314878..315016, 315876..316161, 323664..323905)
Flavin-containing monooxygenase genes (FMO)
	AGAP010398	Flavin-containing monooxygenase FMO GS-OX-like 1	AFUN002628	KB668859	rev	unmodified
	AGAP010399	Flavin-containing monooxygenase FMO GS-OX-like 1	AFUN002627	KB668859	fwd	unmodified
	AGAP010400	None (FMO by gene ontology and paralogy to 3 FMOs)	AFUN002626	KB668859	rev	unmodified
	AGAP010401	Flavin-containing monooxygenase FMO GS-OX-like 6	AFUN002625	KB668859	fwd	unmodified
Aldehyde oxidase genes (AO)
	AGAP005636/AGAP005638/AGAP012569	aldehyde oxidase	AFUN004866	KB668695	fwd	unmodified
	AGAP006220	aldehyde oxidase	AFUN004380	KB668843	rev	unmodified
	AGAP005637	aldehyde oxidase	AFUN004865_r1	KB668695	rev	(85893..85848, 84844..84672, 84606..83742, 83672..81607, 81541..80953, 80882..80812)
	AGAP005635	hypothetical (isoform A)	AFUN004865_r2	KB668695	rev	(76441..74796, 74729..74617, 73344..73142)
	AGAP006224	aldehyde oxidase	AFUN002569_r1	KB668811	fwd	(46956..47604, 47662..49023, 49252..49911)	Partial. Gap at 5' end.
	AGAP006221	aldehyde oxidase	AFUN002566_7_8_r1	KB668811	fwd	(1081..1133, 2400..2446, 2521..2693, 2753..3272, 3340..3669, 3741..12821, 12889..14250, 14313..14972)	Gap in exon 6.
	AGAP006222/AGAP006223	glucosyl/glucuronosyl transferase	AFUN002566_7_8_r2	KB668811	fwd	(15393..15581, 15649..15736, 15808..16394, 16455..16897, 16980..17271)
	AGAP006221	aldehyde oxidase	AFUN002566_7_8_r3	KB668811	fwd	(18202..18381, 18441..18960, 19025..19354, 19473..19723, 19783..20244, 20301..21662, 21721..33717)	Gap in exon 7.
	AGAP006225	aldehyde oxidase	AFUN002570_1_r1	KB668811	fwd	(51755..51794, 51959..59320, 59397..60752, 60827..61486)	Gap in exon 2-4.
	AGAP006226	aldehyde oxidase	AFUN002570_1_r2	KB668811	fwd	(62703..62742, 63034..63206, 63274..63811, 63879..64202, 64269..66923, 66993..67063)
	AGAP007918	xanthine dehydrogenase/oxidase	AFUN003595_r1	KB668892	rev	(507643..507551, 507029..499959)	Gap in exon 2.
	AGAP013758	hypothetical (xanthine dehydrogenase/oxidase)	AFUN003596_r1	KB668892	rev	(515474..510223, 510163..508850, 508787..508743)	Gap in exon 1.
Aldehyde dehydrogenase genes (ALDH)
	AGAP003652	aldehyde dehydrogenase (NAD+)	AFUN003452	KB668761	fwd	unmodified
	AGAP003578	aldehyde dehydrogenase (NAD+)	AFUN011700_r1	KB668748	rev	(1045338..1045303, 1038346..1037566, 1037473..1036966, 1036890..1036746)
	AGAP000882	17-beta-hydroxysteroid dehydrogenase type 6 precursor	AFUN007297_r1	KB669125	fwd	(100977..101194, 101280..101491, 101565..102211)
	AGAP000881	aldehyde dehydrogenase family 7 member A1	AFUN007297_r2	KB669125	fwd	(102834..104243, 104331..104543)
UDP-glycosyltransferase genes (UGT)
	AGAP007029	glucosyl/glucuronosyl transferase	AFUN000575	KB668567	rev	unmodified
	AGAP007028	glucosyl/glucuronosyl transferase	AFUN000576	KB668567	fwd	unmodified
	AGAP005163	glucosyl/glucuronosyl transferase	AFUN000679	KB669203	fwd	unmodified
	AGAP007374	glucosyl/glucuronosyl transferase	AFUN002058	KB669458	rev	unmodified
	AGAP007920	glucosyl/glucuronosyl transferase	AFUN003593	KB668892	rev	unmodified
	AGAP005753	glucosyl/glucuronosyl transferase	AFUN009063	KB668746	fwd	unmodified
	AGAP005754	glucosyl/glucuronosyl transferase	AFUN009064	KB668746	rev	unmodified
	AGAP007990	glucosyl/glucuronosyl transferase	AFUN002772	KB669580	fwd	unmodified
	AGAP010334	glucosyl/glucuronosyl transferase	AFUN002692	KB668859	rev	unmodified
	AGAP006775	glucosyl/glucuronosyl transferase	AFUN002772	KB669580	fwd	unmodified
	AGAP002327	glucosyl/glucuronosyl transferase	AFUN011266	KB669192	rev	unmodified
	AGAP011564	glucosyl/glucuronosyl transferase	AFUN011189	KB668948	fwd	unmodified
	AGAP008404	hypothetical ( orthologue of Ae. aegyptae UGTs [AAEL001816 and AAEL001822] and C. quinquefasciatus UGT [CPIJ000349] )	AFUN004354	KB669047	fwd	unmodified
	AGAP028055	hypothetical ( orthologue of Ae. aegyptae UGT [AAEL000687] and C. quinquefasciatus UGT [CPIJ004373] )	AFUN003590	KB668892	rev	unmodified
	AGAP006223	glucosyl/glucuronosyl transferase	AFUN002567_r1	KB668811	fwd	(12784..12821, 12889..14250, 14313..14972)	Partial. No 5' end.
	AGAP006222	glucosyl/glucuronosyl transferase	AFUN002567_r2	KB668811	fwd	(15393..15581, 15649..15736, 15808..16394, 16455..16897, 16980..17271)
	AGAP006221	aldehyde oxidase	AFUN002567_r3	KB668811	fwd	(18202..18381, 18441..18960, 19025..19354, 19473..19723, 19783..20244, 20301..21662, 21721..33717)	Gap in exon 7.
	AGAP007589	glucosyl/glucuronosyl transferase	AFUN005786_r1	KB668724	rev	(167724..167563, 167479..166986, 166928..166016)
	AGAP007588	glucosyl/glucuronosyl transferase	AFUN005786_r2	KB668724	rev	(165653..165264, 165209..163827)
	AGAP028060	glucosyl/glucuronosyl transferase	AFUN004352_r1	KB669047	fwd	(795142..795144, 795208..795703, 795770..796146, 796203..796922)
	AGAP028212	hypothetical	AFUN004352_r2	KB669047	fwd	(797976..797978, 799434..799689, 799755..799982, 800044..800259, 800337..801247)
	AGAP008403	hypothetical	AFUN004352_r3	KB669047	fwd	(802511..802574, 802640..802726, 802796..802997, 803081..803248, 803329..803423, 803495..803649, 803709..803892, 803953..804205, 804267..804532, 804595..805238, 805306..805651, 805730..806025)
	AGAP005752	glucosyl/glucuronosyl transferase	AFUN009062_r1	KB668746	rev	(166608..165953, 165875..165326, 165244..164855)
	AGAP005751	glucosyl/glucuronosyl transferase	AFUN009062_r2	KB668746	rev	(164492..163876, 163807..163258, 163191..162802)
	AGAP005750	glucosyl/glucuronosyl transferase	AFUN009062_r3	KB668746	rev	(162494..162376, 162307..161795, 161731..161182, 161097..160714)
Sulfotransferase genes (Sult)
	AGAP001425	Sulfotransferase (Sult)	AFUN008338	KB669169	fwd	unmodified
	AGAP004498	Sulfotransferase (Sult)	AFUN004463	KB669114	rev	unmodified
	AGAP012672/AGAP009551/AGAP009552/AGAP009553	Sulfotransferase (Sult)	AFUN008239	KB668665	rev	unmodified
	AGAP012647/AGAP010987	Sulfotransferase (Sult)	AFUN006719_r1	KB668783	fwd	(127202..127539, 127611..127959, 128039..128144, 128222..128300, 128367..128487)
	AGAP012697	Sulfotransferase (Sult)	AFUN006719_r2	KB668783	fwd	(128838..129169, 129241..129589, 129652..129757, 129819..129898)
	AGAP012696	Sulfotransferase (Sult)	AFUN006719_r3	KB668783	fwd	(130480..130817, 130894..131563)
	AGAP010987	Estrogen sulfotransferase	AFUN006719_r4	KB668783	fwd	(132244..132287, 132363..132674, 132734..133082, 133148..133253, 133314..133389, 133454..133574)
	AGAP012647	Sulfotransferase (Sult)	AFUN006719_r5	KB668783	fwd	(134429..134625, 134705..135053, 135121..135226, 135304..135379, 135441..135564)
	AGAP012648/AGAP010986	Sulfotransferase (Sult)	AFUN006719_r6	KB668783	fwd	(136142..136332, 136404..136867, 136938..137031, 137103..137223)
ATP-binding cassette genes (ABC)
	AGAP007504	ATP-binding_cassette_sub-family_A_member_3	AFUN009304	KB668683	rev	unmodified
	AGAP011518	ATP-binding_cassette_sub-family_A_member_3	AFUN002503	KB668703	fwd	unmodified
	AGAP005639	ATP-binding_cassette,_subfamily_B_(MDR/TAP),_member_1	AFUN004867	KB668695	rev	unmodified
	AGAP002278	ATP-binding_cassette,_subfamily_B_(MDR/TAP),_member_6	AFUN002180	KB668834	rev	unmodified
	AGAP006273	ATP-binding_cassette,_subfamily_B_(MDR/TAP),_member_8	AFUN001927	KB668756	rev	unmodified
	AGAP006427	ATP-binding_cassette,_sub-family_C_(CFTR/MRP),_member_4	AFUN007483	KB669414	rev	unmodified
	AGAP001777	ATP-binding_cassette,_sub-family_C_(CFTR/MRP),_member_4	AFUN009879	KB668675	fwd	unmodified
	AGAP007917	ATP-binding_cassette,_subfamily_C_(CFTR/MRP),_member_10	AFUN003597	KB668892	rev	unmodified
	AGAP002071	ATP-binding_cassette,_subfamily_D_(ALD),_member_2	AFUN001663	KB668221	rev	unmodified
	AGAP000440	ATP-binding_cassette,_subfamily_D_(ALD),_member_3	AFUN007590	KB668367	fwd	unmodified
	AGAP002182	ATP-binding_cassette,_sub-family_E,_member_1	AFUN005082	KB668737	rev	unmodified
	AGAP012249	ATP-binding_cassette,_subfamily_F,_member_1	AFUN005377	KB668666	fwd	unmodified
	AGAP002693	ATP-binding_cassette,_subfamily_F,_member_2	AFUN009583	KB668729	rev	unmodified
	AGAP012005	ATP-binding_cassette,_subfamily_F,_member_3	AFUN007537	KB668772	rev	unmodified
	AGAP000506	ATP-binding_cassette,_sub-family_G_(WHITE),_member_2b	AFUN002834	KB669303	fwd	unmodified
	AGAP009463	ATP-binding_cassette_sub-family_G_member_1	AFUN005259	KB668725	fwd	unmodified
	AGAP010417	Tetratricopeptide repeat protein 39B	AFUN002793_r1	KB669009	rev	(28452..28375, 24338..24307, 23786..23679, 23591..23250, 23171..23006, 22926..22598, 22534..22028, 21942..21802, 21737..21630)
	AGAP010416	ATP-binding_cassette,_subfamily_A_(ABC1),_member_5	AFUN002793_r2	KB669009	rev	(18819..17918, 17845..17659, 17596..14435, 14362..14176, 14106..13832, 13759..13598, 13474..12804, 12732..12398, 12323..12217)
	AGAP004603	ATP-binding_cassette_sub-family_C_member_12	AFUN004553_r1	KB668870	fwd	(894400..894926, 895046..897352, 897439..898541, 898610..898907)
	AGAP004602	ABC transporter family C protein ABCC2	AFUN004553_r2	KB668870	fwd	(901691..902025, 902099..902306, 902935..903157, 903728..904432, 904513..904988, 905508..905876, 906393..906748, 907396..907798, 907879..908029, 908118..908348, 908432..909146, 909216..909489)
	AGAP004600	hypothetical	AFUN004553_r3	KB668870	fwd	(910398..910534, 912466..912697, 912773..913367, 914376..914400, 914471..914771, 914840..914990, 915071..915301, 915396..915691, 916524..916784, 917004..917180)
	AGAP006380	ATP-binding_cassette,_subfamily_A_(ABC1),_member_3	AFUN001449_r1	KB668731	fwd	(364651..365604, 365668..367181, 367244..367317, 367379..367728, 367796..369678, 369765..369945)
	AGAP006379	ATP-binding_cassette_sub-family_A_member_3	AFUN001449_r2	KB668731	fwd	(372455..372725, 372800..372999, 373099..373359, 373442..373696, 373782..373914, 373991..375365, 375441..375529, 375600..375961, 376031..377889, 377962..378142)
	AGAP012155	ATP-binding_cassette_sub-family_A_member_7	AFUN000152_r1	KB668784	rev	(76975..76764, 76693..76204, 76134..73894, 73822..73613, 73527..71855, 71765..71579)
	AGAP012156	ATP-binding_cassette_sub-family_A_member_3	AFUN000152_r2	KB668784	rev	(69962..69751, 69684..69480, 69414..69136, 69052..66599, 66533..66257, 66174..65818, 65752..64732, 64657..64477)
	AGAP003221	ATP-binding_cassette,_sub-family_C_(CFTR/MRP),_member_4	AFUN006185_r1	KB668706	fwd	(231071..231255, 232973..233104, 233190..233485, 233685..234079, 234138..235586, 235663..236305, 236382..236612, 236678..237371, 237444..237768)
	AGAP003222	phosphatidylinositol_glycan,_class_N	AFUN006185_r2	KB668706	fwd	(238518..238648, 238712..238878, 238966..239320, 239378..239611, 239676..239823, 239890..240081, 240145..240373, 240437..240588, 240654..240856, 240919..241112, 241179..241369, 241431..241511, 241589..241780, 241869..242159)
	AGAP009850	ATP-binding_cassette_sub-family_G_member_4	AFUN003077_r1	KB668739	fwd	(95308..95339, 104634..104764, 111945..112062, 112141..112330, 112394..113218, 113302..113470, 113540..113640, 113705..114205)
	AGAP009464	hypothetical protein	AFUN005260_1_r1	KB668725	fwd	(1423440..1423776, 1429680..1429797, 1429895..1430475, 1430562..1430684, 1432552..1432742, 1433664..1433832, 1433906..1434006, 1434264..1434419, 1435006..1435350)
	AGAP009466	hypothetical protein	AFUN005260_1_r2	KB668725	fwd	(1438730..1438967, 1445630..1445744, 1446966..1447155, 1447229..1447613, 1448555..1449091, 1449167..1449423, 1449507..1449851)
	AGAP009467	hypothetical protein	AFUN005260_1_r3	KB668725	fwd	(1451354..1451589, 1451662..1452233, 1452296..1452549, 1452662..1452830, 1452896..1453497)
	AGAP009468	ATP-binding_cassette_sub-family_G_member_1	AFUN005260_1_r4	KB668725	fwd	(1454272..1454374, 1454447..1455517, 1455580..1456181)
	AGAP009469/AGAP009470	hypothetical_protein	AFUN005260_1_r5	KB668725	fwd	(1458830..1459056, 1459126..1460153, 1460215..1460315, 1460383..1460883)
	AGAP009471	ATP-binding_cassette_sub-family_G_member_1	AFUN005260_1_r6	KB668725	fwd	(1463086..1463291, 1463370..1463944, 1464016..1464111, 1464188..1464487, 1464605..1465206)
	AGAP009471/AGAP009472	ATP-binding_cassette_sub-family_G_member_1/hypothetical_protein	AFUN005260_1_r7	KB668725	fwd	(1467023..1467243, 1467308..1467882, 1467959..1468054, 1468147..1468443, 1468509..1469110)
	AGAP006363	vitamin K-dependent gamma-carboxylase	AFUN005951_r1	KB668677	rev	(162568..162006, 161940..160401)
	AGAP013401	hypothetical protein	AFUN005951_r2	KB668677	rev	(159462..158113)
	AGAP006364 (isoform C)	ATP-binding_cassette,_subfamily_B_(MDR/TAP),_member_7	AFUN005951_r3	KB668677	rev	(156715..156657, 156595..156441, 156364..156198, 156129..154948, 154868..154629)
	AGAP006365	RNA-binding_protein_8A	AFUN005951_r4	KB668677	rev	(154091..153597)
