# Supplementary material for: Molecular tools for studying the major malaria vector Anopheles funestus: improving the utility of the genome using a comparative poly(A) and Ribo-Zero RNAseq analysis
Source: BMC Genomics. 2015 Nov 14;16:931. doi: 10.1186/s12864-015-2114-z (PMC4647341; doi:10.1186/s12864-015-2114-z)
Supplement: Additional file 5: — Integration of transcriptome datasets. Table of sequence clusters (clustered at 95 % sequence identity) comprising AfunF1.2 gene set transcripts (13,897 sequences), the “Crawford” assembled transcriptome (14,850 sequences) and the “Gregory” assembled transcriptome (18,103 sequences). Each row represents a cluster. Sequences in a cluster that come from the same dataset are separated by commas. (XLSX 868 kb) [file 12864_2015_2114_MOESM5_ESM.xlsx]

## Sheet: Table
AfunF1.2_transcript(s)	Crawford_transcript(s)	Gregory_transcript(s)	Gene_description
AFUN004878-RA	EZ980090_Afun014407	none	(acyl-carrier-protein) S-malonyltransferase
AFUN006839-RA	none	none	(heparan sulfate)-glucosamine 3-sulfotransferase 3
AFUN004362-RA	none	none	(heparan sulfate)-glucosamine 3-sulfotransferase 5
AFUN009980-RA	EZ970101_Afun003966,EZ977305_Afun011349,EZ980240_Afun014586	none	(methionine synthase) reductase
AFUN011506-RA	EZ976144_Afun010133	none	(S)-2-hydroxy-acid oxidase
AFUN005220-RA	none	none	1-acyl-sn-glycerol-3-phosphate acyltransferase alpha
AFUN008032-RA	EZ975581_Afun009539	none	1-acyl-sn-glycerol-3-phosphate acyltransferase gamma
AFUN006878-RA	EZ968620_Afun002485,EZ969110_Afun002975,EZ978653_Afun012815	none	1-phosphatidylinositol-3-phosphate 5-kinase
AFUN009002-RA	none	none	1,2-dihydroxy-3-keto-5-methylthiopentene dioxygenase
AFUN003499-RA	none	none	1,4-alpha-glucan branching enzyme
AFUN001172-RA	EZ975172_Afun009111	none	14 kDa phosphohistidine phosphatase
AFUN005130-RA	none	EZ915216_cmb2_lrc35,EZ916594_cmb2_c1413,EZ916865_cmb2_lrc1684,EZ916952_cmb2_c1771,EZ921827_cmb2_c6646,EZ921948_cmb2_c6767,EZ923910_cmb2_c8729,EZ924826_cmb2_c9645,EZ926081_cmb2_c10900,EZ928096_cmb2_s12915,EZ928466_cmb2_s13285,EZ928950_cmb2_s13769,EZ929067_cmb2_s13886,EZ929564_cmb2_s14383,EZ929859_cmb2_s14678,EZ930582_cmb2_s15401,EZ931059_cmb2_s15878,EZ931359_cmb2_s16178,EZ931589_cmb2_s16408,EZ9315…	14-3-3 protein epsilon
AFUN004163-RA	none	none	14.5 kDa salivary peptide
AFUN004664-RA	none	EZ916145_cmb2_c964	15 kDa selenoprotein
AFUN008106-RA	none	none	15-hydroxyprostaglandin dehydrogenase (NAD)
AFUN009450-RA	EZ978290_Afun012413	none	18S rRNA (adenine1779-N6/adenine1780-N6)-dimethyltransferase
AFUN015372-RA	none	EZ918813_cmb2_c3632	18S_rRNA
AFUN005100-RA	EZ975552_Afun009509	EZ923286_cmb2_c8105	1D-myo-inositol-triphosphate 3-kinase
AFUN011779-RA	none	none	2-acylglycerol O-acyltransferase 2
AFUN002659-RA	none	none	2-hydroxyacyl-CoA lyase 1
AFUN003644-RA	none	none	2-hydroxyglutarate dehydrogenase
AFUN005950-RA	EZ968318_Afun002183,EZ974599_Afun008504	EZ915270_cmb2_lrc89,EZ915292_cmb2_lrc111,EZ915498_cmb2_c317,EZ915519_cmb2_lrc338,EZ915536_cmb2_lrc355,EZ915565_cmb2_c384,EZ915605_cmb2_c424,EZ915608_cmb2_c427,EZ915620_cmb2_lrc439,EZ915628_cmb2_lrc447,EZ915670_cmb2_c489,EZ915720_cmb2_lrc539,EZ915804_cmb2_c623,EZ915954_cmb2_c773,EZ915958_cmb2_c777,EZ915999_cmb2_c818,EZ916067_cmb2_c886,EZ916122_cmb2_lrc941,EZ916210_cmb2_c1029,EZ916214_cmb2_c1033,EZ…	2-oxoglutarate dehydrogenase E1 component
AFUN003540-RA	EZ969953_Afun003818	none	2-oxoglutarate dehydrogenase E1 component DHKTD1
AFUN003568-RA	EZ966189_Afun000054,EZ973515_Afun007386	EZ921208_cmb2_c6027,EZ922297_cmb2_c7116,EZ923838_cmb2_c8657	2-oxoglutarate dehydrogenase E2 component (dihydrolipoamide succinyltransferas
AFUN007785-RA	EZ975005_Afun008933	none	2-oxoisovalerate dehydrogenase E1 component, beta subunit
AFUN003543-RA	EZ975566_Afun009523	none	2-oxoisovalerate dehydrogenase E2 component (dihydrolipoyl transacylase)
AFUN008197-RA	none	EZ919727_cmb2_c4546	2,3-bisphosphoglycerate-dependent phosphoglycerate mutase
AFUN005898-RA	none	EZ920871_cmb2_c5690	2,3-bisphosphoglycerate-dependent phosphoglycerate mutase
AFUN002930-RA	none	none	2',5'-phosphodiesterase 12
AFUN011238-RA	none	EZ923213_cmb2_c8032	20S proteasome subunit alpha 1
AFUN008275-RA	none	none	20S proteasome subunit alpha 2
AFUN004479-RA	EZ975018_Afun008947	none	20S proteasome subunit alpha 3
AFUN003738-RA	none	EZ919770_cmb2_c4589	20S proteasome subunit alpha 4
AFUN010903-RA	EZ975517_Afun009474	EZ920312_cmb2_c5131	20S proteasome subunit alpha 5
AFUN003140-RA	EZ973784_Afun007665	none	20S proteasome subunit alpha 6
AFUN008299-RA	EZ974353_Afun008251	none	20S proteasome subunit alpha 7
AFUN006101-RA	EZ974787_Afun008700	EZ924102_cmb2_c8921	20S proteasome subunit beta 1
AFUN004914-RA	none	none	20S proteasome subunit beta 2
AFUN006084-RA	none	none	20S proteasome subunit beta 3
AFUN001000-RA	EZ974330_Afun008228	none	20S proteasome subunit beta 4
AFUN010537-RA	none	none	20S proteasome subunit beta 5
AFUN004669-RA	EZ974291_Afun008189	none	20S proteasome subunit beta 6
AFUN003098-RA	none	EZ917137_cmb2_c1956	23.4 kDa salivary protein
AFUN010447-RA	none	none	26 proteasome complex subunit DSS1
AFUN002929-RA	EZ974223_Afun008118	EZ921912_cmb2_c6731	26S proteasome non-ATPase regulatory subunit 3
AFUN001255-RA	EZ976440_Afun010436	none	26S proteasome non-ATPase regulatory subunit 5
AFUN002121-RA	EZ978401_Afun012540	none	26S proteasome non-ATPase regulatory subunit 9
AFUN007442-RA	EZ974069_Afun007962	none	26S proteasome regulatory subunit N10
AFUN006639-RA	EZ975661_Afun009624	none	26S proteasome regulatory subunit N11
AFUN007058-RA	EZ975269_Afun009214	none	26S proteasome regulatory subunit N12
AFUN007641-RA	none	EZ922535_cmb2_c7354	26S proteasome regulatory subunit N5
AFUN000168-RA	none	EZ919927_cmb2_c4746	26S proteasome regulatory subunit N8
AFUN008116-RA	EZ973750_Afun007631	none	26S proteasome regulatory subunit RPN2
AFUN009548-RA	none	EZ926006_cmb2_c10825	26S proteasome regulatory subunit T1
AFUN007900-RA	none	none	26S proteasome regulatory subunit T3
AFUN007793-RA	EZ975147_Afun009084	EZ917863_cmb2_c2682	26S proteasome regulatory subunit T4
AFUN008140-RA	EZ974050_Afun007942	none	26S proteasome regulatory subunit T5
AFUN011185-RA	none	none	26S proteasome regulatory subunit T5
AFUN002500-RA	EZ973751_Afun007632	none	28 kDa heat-and acid-stable phosphoprotein
AFUN008272-RA	EZ979057_Afun013250	none	28S ribosomal protein S10, mitochondrial
AFUN004988-RA	none	none	28S ribosomal protein S11, mitochondrial
AFUN009005-RA	EZ973850_Afun007736	EZ923202_cmb2_c8021	28S ribosomal protein S15, mitochondrial
AFUN009640-RA	EZ975311_Afun009258	none	28S ribosomal protein S17, mitochondrial
AFUN006207-RA	EZ975511_Afun009468	none	28S ribosomal protein S21, mitochondrial
AFUN001036-RA	EZ967084_Afun000949,EZ976106_Afun010093	EZ918183_cmb2_c3002,EZ920736_cmb2_c5555,EZ923637_cmb2_c8456	28S ribosomal protein S22, mitochondrial
AFUN005893-RA	EZ976776_Afun010787	none	28S ribosomal protein S24, mitochondrial
AFUN007289-RA	EZ978253_Afun012371	none	28S ribosomal protein S29, mitochondrial
AFUN008126-RA	EZ975613_Afun009572	none	28S ribosomal protein S33, mitochondrial
AFUN001842-RA	EZ976617_Afun010621	none	28S ribosomal protein S35, mitochondrial
AFUN006004-RA	none	none	28S ribosomal protein S5
AFUN006181-RA	EZ977164_Afun011194	none	28S ribosomal protein S6
AFUN015486-RA	none	EZ919831_cmb2_c4650	28S_rRNA
AFUN015548-RA	none	EZ916257_cmb2_c1076,EZ922381_cmb2_c7200,EZ925536_cmb2_c10355	28S_rRNA
AFUN008610-RA	EZ977727_Afun011802	none	3-dehydrosphinganine reductase
AFUN011550-RA	none	none	3-demethylubiquinone-9 3-methyltransferase 2
AFUN006016-RA	none	none	3-Glucan Binding Protein (BGBP)
AFUN002310-RA	EZ977611_Afun011678	none	3-hydroxyacyl-CoA dehydrogenase / 3-hydroxy-2-methylbutyryl-CoA dehydrogenase
AFUN004432-RA	EZ978188_Afun012301	none	3-ketoacyl-CoA reductase
AFUN003631-RA	none	none	3-ketoacyl-CoA reductase
AFUN001917-RA	EZ973630_Afun007506	none	3-methylcrotonyl-CoA carboxylase alpha subunit
AFUN009385-RA	EZ974494_Afun008397	none	3-methylcrotonyl-CoA carboxylase beta subunit
AFUN002999-RA	none	none	3-OH androgenic UDPGT
AFUN009294-RA	EZ979440_Afun013671	none	3-oxo-5-alpha-steroid 4-dehydrogenase 3
AFUN005391-RA	EZ979779_Afun014049	none	3-oxoacyl-(acyl-carrier protein) reductase fabG2
AFUN008405-RA	EZ976689_Afun010695,EZ976690_Afun010696	none	3',5'-cyclic-nucleotide phosphodiesterase
AFUN003944-RA	EZ975956_Afun009934	none	3',5'-cyclic-nucleotide phosphodiesterase
AFUN004495-RA	EZ975110_Afun009045	EZ917384_cmb2_c2203,EZ922965_cmb2_c7784	3'(2'), 5'-bisphosphate nucleotidase
AFUN000016-RA	EZ975273_Afun009218	none	30S ribosomal protein S12
AFUN011272-RA	EZ978144_Afun012254	none	39S ribosomal protein L11, mitochondrial
AFUN008776-RA	EZ974306_Afun008204	none	39S ribosomal protein L13, mitochondrial
AFUN011120-RA	EZ975597_Afun009555	none	39S ribosomal protein L15, mitochondrial precursor
AFUN000003-RA	EZ976621_Afun010625	none	39S ribosomal protein L17, mitochondrial
AFUN006469-RA	EZ974515_Afun008418	none	39S ribosomal protein L2, mitochondrial
AFUN009315-RA	EZ975838_Afun009810	none	39S ribosomal protein L21, mitochondrial
AFUN002836-RA	EZ977682_Afun011755	EZ915961_cmb2_lrc780,EZ916085_cmb2_lrc904,EZ919196_cmb2_lrc4015	39S ribosomal protein L22, mitochondrial
AFUN002688-RA	EZ975485_Afun009440	EZ924920_cmb2_c9739	39S ribosomal protein L23, mitochondrial
AFUN004355-RA	none	none	39S ribosomal protein L24, mitochondrial precursor
AFUN011032-RA	none	none	39S ribosomal protein L33, mitochondrial
AFUN010210-RA	EZ977666_Afun011738	none	39S ribosomal protein L34, mitochondrial
AFUN008578-RA	none	none	39S ribosomal protein L35, mitochondrial precursor
AFUN006818-RA	EZ968513_Afun002378,EZ977783_Afun011860	none	39S ribosomal protein L38, mitochondrial
AFUN005140-RA	EZ975692_Afun009657	none	39S ribosomal protein L41, mitochondrial
AFUN005994-RA	EZ975389_Afun009340	none	39S ribosomal protein L43
AFUN000029-RA	EZ977090_Afun011113	none	39S ribosomal protein L44, mitochondrial precursor
AFUN000757-RA	EZ974420_Afun008320	none	39S ribosomal protein L45
AFUN011349-RA	EZ978459_Afun012603	none	39S ribosomal protein L55, mitochondrial
AFUN004278-RA	none	none	3beta-hydroxy-delta5-steroid dehydrogenase / steroid delta-isomerase
AFUN000947-RA	none	none	4-coumarate:CoA ligase isoform 2
AFUN004449-RA	EZ979415_Afun013644	EZ915873_cmb2_c692,EZ916901_cmb2_c1720	4-hydroxybenzoate hexaprenyltransferase
AFUN007094-RA	EZ979614_Afun013863	none	4-nitrophenyl phosphatase
AFUN010724-RA	EZ977753_Afun011829	none	4-nitrophenylphosphatase
AFUN004072-RA	EZ977980_Afun012070	none	4.3 kDa secreted salivary peptide
AFUN006990-RA	EZ973379_Afun007246	none	40S ribosomal protein S10
AFUN010713-RA	none	none	40S ribosomal protein S11
AFUN004142-RA	EZ973427_Afun007295	EZ920293_cmb2_c5112	40S ribosomal protein S12
AFUN011781-RA	EZ973409_Afun007277	EZ917159_cmb2_c1978,EZ923362_cmb2_c8181	40S ribosomal protein S13
AFUN006816-RA	EZ973410_Afun007278	EZ916430_cmb2_c1249,EZ921635_cmb2_c6454	40S ribosomal protein S14
AFUN003049-RA	EZ973419_Afun007287	none	40S ribosomal protein S15
AFUN008851-RA	EZ973479_Afun007350	none	40S ribosomal protein S15a
AFUN004913-RA	none	EZ917081_cmb2_c1900	40S ribosomal protein S16
AFUN006766-RA	none	none	40S ribosomal protein S17
AFUN002653-RA	none	EZ922897_cmb2_c7716	40S ribosomal protein S18
AFUN007154-RA	none	EZ917294_cmb2_c2113,EZ918501_cmb2_c3320	40S ribosomal protein S20
AFUN001198-RA	EZ973383_Afun007250	EZ915214_cmb2_lrc33,EZ915284_cmb2_lrc103,EZ915402_cmb2_lrc221,EZ915491_cmb2_lrc310,EZ916622_cmb2_c1441,EZ918140_cmb2_c2959,EZ921246_cmb2_c6065,EZ921287_cmb2_c6106,EZ921893_cmb2_c6712,EZ923120_cmb2_c7939,EZ923300_cmb2_c8119,EZ926848_cmb2_s11667,EZ927408_cmb2_lrc12227,EZ927560_cmb2_s12379,EZ928064_cmb2_s12883,EZ928074_cmb2_s12893,EZ928299_cmb2_s13118,EZ928300_cmb2_s13119,EZ928472_cmb2_s13291,EZ9285…	40S ribosomal protein S23
AFUN009653-RA	EZ973431_Afun007299	none	40S ribosomal protein S24
AFUN009447-RA	EZ973435_Afun007304	none	40S ribosomal protein S25
AFUN003198-RA	none	none	40S ribosomal protein S26
AFUN008657-RA	none	none	40S ribosomal protein S27
AFUN004965-RA	EZ973508_Afun007379	EZ919690_cmb2_c4509	40S ribosomal protein S27a
AFUN014198-RA	none	none	40S ribosomal protein S29
AFUN000038-RA	EZ973387_Afun007255	none	40S ribosomal protein S3
AFUN006815-RA	none	none	40S ribosomal protein S30
AFUN002417-RA	EZ973388_Afun007256	EZ916431_cmb2_c1250,EZ916548_cmb2_c1367,EZ918545_cmb2_c3364	40S ribosomal protein S3a
AFUN009943-RA	none	EZ919653_cmb2_c4472	40S ribosomal protein S4
AFUN007377-RA	EZ973432_Afun007300	none	40S ribosomal protein S5
AFUN007153-RA	none	none	40S ribosomal protein S7
AFUN002989-RA	none	none	40S ribosomal protein S8
AFUN009908-RA	none	none	40S ribosomal protein S9
AFUN010240-RA	none	EZ919117_cmb2_lrc3936	40S ribosomal protein SA
AFUN001122-RA	none	none	45 kDa calcium-binding protein
AFUN007589-RA	EZ966567_Afun000432,EZ974777_Afun008690	EZ920012_cmb2_c4831	4a-hydroxytetrahydrobiopterin dehydratase
AFUN000613-RA	none	none	5-aminolevulinate synthase
AFUN014726-RA	none	none	5-hydroxyisourate hydrolase
AFUN015471-RA	none	none	5.8S_rRNA
AFUN006704-RA	EZ974174_Afun008068	EZ921026_cmb2_c5845	5' nucleotidase, ecto
AFUN005871-RA	EZ968672_Afun002537,EZ978205_Afun012318	none	5'-3' exoribonuclease 1
AFUN006008-RA	EZ977044_Afun011065	none	5'-3' exoribonuclease 2
AFUN009578-RA	EZ975720_Afun009686	EZ916323_cmb2_c1142,EZ917822_cmb2_c2641	5'-AMP-activated protein kinase, catalytic alpha subunit
AFUN009651-RA	EZ974790_Afun008703	EZ915310_cmb2_lrc129,EZ915568_cmb2_c387,EZ916500_cmb2_lrc1319,EZ916739_cmb2_c1558,EZ919882_cmb2_c4701,EZ926777_cmb2_lrc11596	5'-methylthioadenosine phosphorylase
AFUN005748-RA	EZ974072_Afun007965	none	5'-nucleotidase
AFUN007226-RA	EZ974690_Afun008600	none	5'-nucleotidase
AFUN007838-RA	none	none	5'-nucleotidase domain-containing protein 1
AFUN003395-RA	EZ971866_Afun005731,EZ978940_Afun013127	none	50-kDa dystrophin-associated glycoprotein
AFUN003849-RA	none	none	6-phosphofructo-2-kinase / fructose-2,6-bisphosphatase
AFUN011209-RA	none	none	6-phosphofructo-2-kinase / fructose-2,6-bisphosphatase
AFUN005030-RA	EZ966257_Afun000122	none	6-phosphofructokinase 1
AFUN011440-RA	none	none	6-phosphogluconate dehydrogenase
AFUN001320-RA	none	none	6-phosphogluconolactonase
AFUN003513-RA	none	none	60 kDa heat shock protein, mitochondrial precursor
AFUN006251-RA	none	none	60S ribosomal protein L10-1
AFUN000772-RA	none	EZ919768_cmb2_c4587	60S ribosomal protein L10-2
AFUN007148-RA	EZ973390_Afun007258	none	60S ribosomal protein L10a
AFUN009547-RA	none	EZ917080_cmb2_c1899	60S ribosomal protein L11
AFUN007977-RA	none	none	60S ribosomal protein L13
AFUN003144-RA	none	none	60S ribosomal protein L13a
AFUN007081-RA	none	none	60S ribosomal protein L15
AFUN001157-RA	EZ973368_Afun007233	EZ918471_cmb2_c3290	60S ribosomal protein L18
AFUN001391-RA	EZ973421_Afun007289	none	60S ribosomal protein L18a
AFUN005878-RA	none	none	60S ribosomal protein L19
AFUN000165-RA	EZ973384_Afun007252	EZ917187_cmb2_c2006	60S ribosomal protein L21
AFUN010079-RA	none	none	60S ribosomal protein L22
AFUN003139-RA	none	none	60S ribosomal protein L23
AFUN001905-RA	none	EZ918678_cmb2_c3497,EZ926195_cmb2_c11014	60S ribosomal protein L25
AFUN000602-RA	none	none	60S ribosomal protein L26
AFUN001028-RA	EZ973377_Afun007244	EZ918076_cmb2_c2895	60S ribosomal protein L27
AFUN001010-RA	none	EZ916691_cmb2_c1510	60S ribosomal protein L27a
AFUN003734-RA	EZ973406_Afun007274	EZ915528_cmb2_lrc347,EZ916119_cmb2_lrc938,EZ916737_cmb2_lrc1556	60S ribosomal protein L28
AFUN002722-RA	none	none	60S ribosomal protein L29
AFUN011678-RA	EZ973396_Afun007264	none	60S ribosomal protein L3
AFUN001583-RA	none	none	60S ribosomal protein L30
AFUN009050-RA	EZ973428_Afun007296	none	60S ribosomal protein L31
AFUN007944-RA	none	EZ915668_cmb2_c487	60S ribosomal protein L32
AFUN003317-RA	none	EZ918433_cmb2_c3252,EZ923752_cmb2_c8571	60S ribosomal protein L34
AFUN007792-RA	EZ973407_Afun007275	EZ916351_cmb2_c1170	60S ribosomal protein L35
AFUN009391-RA	EZ973446_Afun007315	EZ919175_cmb2_c3994	60S ribosomal protein L35a
AFUN010213-RA	none	none	60S ribosomal protein L36
AFUN002422-RA	EZ973360_Afun007225	none	60S ribosomal protein L36a
AFUN006252-RA	none	EZ918274_cmb2_c3093	60S ribosomal protein L37
AFUN008787-RA	none	none	60S ribosomal protein L37a
AFUN002009-RA	EZ973420_Afun007288	EZ916176_cmb2_c995,EZ917781_cmb2_c2600,EZ922038_cmb2_c6857,EZ923766_cmb2_c8585,EZ925631_cmb2_c10450	60S ribosomal protein L4
AFUN010602-RA	EZ973424_Afun007292	EZ915956_cmb2_c775,EZ916933_cmb2_c1752	60S ribosomal protein L5
AFUN005024-RA	EZ974288_Afun008186	none	60S ribosomal protein L7
AFUN011768-RA	EZ966150_Afun000015,EZ973412_Afun007280	EZ918577_cmb2_c3396	60S ribosomal protein L7a
AFUN000284-RA	EZ973443_Afun007312	none	60S ribosomal protein L8
AFUN005295-RA	EZ973375_Afun007242	EZ923971_cmb2_c8790	60S ribosomal protein L9
AFUN005296-RA	EZ966525_Afun000390	none	60S ribosomal protein L9
AFUN006345-RA	none	EZ916296_cmb2_c1115	60S ribosomal protein LP1
AFUN007882-RA	none	EZ916916_cmb2_c1735	60S ribosomal protein LP2
AFUN011270-RA	none	none	60S ribosome subunit biogenesis protein NIP7
AFUN005827-RA	EZ978352_Afun012484	none	7SK snRNA methylphosphate capping enzyme
AFUN009358-RA	none	none	7SK snRNA methylphosphate capping enzyme
AFUN007471-RA	EZ967390_Afun001255	EZ916141_cmb2_c960,EZ925603_cmb2_c10422	a component of the cytoplasm (encore)
AFUN002382-RA	none	none	A disintegrin and metallopeptidase domain 9 (meltrin gamma)
AFUN001288-RA	EZ978911_Afun013094	none	A disintegrin and metalloproteinase with thrombospondin motifs 18
AFUN011061-RA	none	none	a disintegrin and metalloproteinase with thrombospondin motifs 9
AFUN005067-RA	EZ974605_Afun008510	none	A-kinase anchor protein 1, mitochondrial
AFUN003616-RA	EZ978302_Afun012427	none	A-kinase anchor protein 10
AFUN003378-RA	none	none	A-kinase anchor protein 13
AFUN009192-RA	none	none	A-kinase anchoring protein AKAP120
AFUN008233-RA	EZ968032_Afun001897,EZ977441_Afun011497	none	AAA family ATPase
AFUN001935-RA	EZ980941_Afun015476	none	AAA family ATPase, CDC48 subfamily protein
AFUN001389-RA	EZ975688_Afun009653	none	AarF domain containing kinase 1 precursor
AFUN001975-RA	EZ969771_Afun003636,EZ971406_Afun005271	none	AarF domain containing kinase 5
AFUN008521-RA	EZ969003_Afun002868,EZ977360_Afun011409	none	ABC protein, subfamily ABCH
AFUN008975-RA	EZ967314_Afun001179,EZ975072_Afun009004	EZ922280_cmb2_c7099,EZ925111_cmb2_c9930,EZ925425_cmb2_c10244	ABC protein, subfamily ABCH
AFUN001673-RA	EZ979762_Afun014031	none	ABC transporter G family member 20
AFUN006247-RA	none	none	Abhydrolase domain containing 4
AFUN010095-RA	none	none	abhydrolase domain-containing protein 1/3
AFUN010525-RA	EZ973762_Afun007643	EZ915964_cmb2_c783,EZ919434_cmb2_c4253,EZ919463_cmb2_c4282,EZ921035_cmb2_c5854,EZ921438_cmb2_c6257,EZ931836_cmb2_s16655	abhydrolase domain-containing protein 12
AFUN010586-RA	none	EZ920482_cmb2_c5301	abhydrolase domain-containing protein 2
AFUN006728-RA	none	none	Abhydrolase domain-containing protein 7
AFUN008172-RA	EZ976254_Afun010245	none	Abl interactor 2
AFUN009910-RA	none	none	acetyl-CoA acyltransferase 2
AFUN007837-RA	EZ974279_Afun008176	EZ920954_cmb2_c5773	acetyl-CoA C-acetyltransferase
AFUN007116-RA	none	none	acetyl-CoA C-acetyltransferase
AFUN000695-RA	none	EZ917417_cmb2_c2236,EZ918342_cmb2_c3161,EZ918682_cmb2_c3501,EZ919619_cmb2_c4438,EZ924288_cmb2_c9107	acetyl-CoA carboxylase / biotin carboxylase
AFUN005902-RA	EZ974783_Afun008696	none	Acetyl-CoA hydrolase/transferase (Precursor)
AFUN004246-RA	EZ974656_Afun008565	none	acetyl-CoA synthetase
AFUN006431-RA	EZ979236_Afun013447	none	Acetyl-coenzyme A transporter
AFUN005694-RA	none	none	acetylcholinesterase
AFUN011616-RA	none	none	acetylcholinesterase
AFUN011482-RA	none	none	achaete-scute complex protein
AFUN011480-RA	none	none	achaete-scute complex protein
AFUN000779-RA	none	none	acid phosphatase
AFUN009719-RA	none	none	aconitate hydratase 1 / homoaconitase
AFUN000638-RA	EZ966162_Afun000027,EZ966275_Afun000140,EZ973477_Afun007348	EZ917736_cmb2_c2555,EZ921255_cmb2_c6074	aconitate hydratase 1 / homoaconitase
AFUN006819-RA	EZ973454_Afun007324	EZ915779_cmb2_lrc598,EZ918735_cmb2_lrc3554,EZ919554_cmb2_c4373	actin
AFUN009616-RA	EZ973365_Afun007230	EZ921349_cmb2_c6168	actin beta/gamma 1
AFUN011753-RA	EZ974618_Afun008524	none	actin related protein 2/3 complex, subunit 3
AFUN007828-RA	none	none	actin related protein 2/3 complex, subunit 4
AFUN009994-RA	none	none	actin related protein 2/3 complex, subunit 5
AFUN003735-RA	none	none	actin-binding LIM protein
AFUN006575-RA	none	none	actin-like protein 6B
AFUN009246-RA	EZ974459_Afun008361	none	actin-related protein 2/3 complex subunit 1A
AFUN006208-RA	EZ975450_Afun009403	none	actin-related protein 2/3 complex subunit 2
AFUN001074-RA	none	none	actin-related protein 6
AFUN007238-RA	none	none	actin-related protein 8
AFUN002623-RA	none	EZ915368_cmb2_lrc187,EZ916349_cmb2_lrc1168,EZ920519_cmb2_c5338	actin, cytoplasmic
AFUN002505-RA	EZ973364_Afun007229	none	Actin, cytoplasmic
AFUN009323-RA	EZ974535_Afun008439	none	Activated RNA polymerase II transcriptional coactivator p15
AFUN009169-RA	EZ968000_Afun001865,EZ969437_Afun003302,EZ972885_Afun006750	none	Activating signal cointegrator 1 complex subunit 3
AFUN004821-RA	EZ976345_Afun010340	none	activator of 90 kDa heat shock protein ATPase
AFUN001153-RA	none	none	activin receptor type-1
AFUN005591-RA	EZ975929_Afun009906	none	activin receptor type-2, invertebrate
AFUN004890-RA	EZ974716_Afun008627	none	acyl-CoA dehydrogenase
AFUN006333-RA	none	EZ921626_cmb2_c6445	acyl-CoA oxidase
AFUN010652-RA	EZ975483_Afun009438	none	acyl-CoA oxidase
AFUN000092-RA	none	none	acyl-CoA synthetase
AFUN010895-RA	EZ976882_Afun010898	EZ918131_cmb2_c2950	Acyl-CoA thioesterase 9.1
AFUN003546-RA	EZ974273_Afun008170	none	Acyl-CoA-binding protein
AFUN004054-RA	none	none	Acyl-coenzyme A oxidase
AFUN000722-RA	none	none	Acyl-coenzyme A thioesterase 13
AFUN010886-RA	EZ975166_Afun009103	none	Acyl-protein thioesterase 1,2
AFUN004958-RA	EZ977343_Afun011390	none	acylglycerol kinase
AFUN007395-RA	EZ973707_Afun007586	none	acylphosphatase
AFUN007301-RA	EZ975683_Afun009648	none	Adaptin ear-binding coat-associated protein 1
AFUN003056-RA	EZ974720_Afun008631	none	Adaptor-related protein complex 2, beta 1 subunit
AFUN002159-RA	none	none	Adaptor-related protein complex 3, delta 1 subunit
AFUN001033-RA	none	none	Adaptor-related protein complex 3, sigma 1 subunit
AFUN008760-RA	EZ977557_Afun011621	EZ920332_cmb2_c5151	Adenosine 3'-phospho 5'-phosphosulfate transporter 2
AFUN008366-RA	none	none	Adenosine deaminase, tRNA-specific 2, TAD2 homolog
AFUN002189-RA	EZ974020_Afun007912	none	adenosine kinase
AFUN008860-RA	EZ969549_Afun003414,EZ979570_Afun013812	none	adenosine monophosphate-protein transferase FICD homolog
AFUN001050-RA	none	none	Adenosylhomocysteinase
AFUN006236-RA	none	none	adenosylhomocysteinase
AFUN001743-RA	none	none	adenylate cyclase
AFUN005021-RA	none	none	adenylate cyclase
AFUN000701-RA	none	none	adenylate cyclase 1
AFUN006577-RA	none	none	adenylate cyclase 10
AFUN003489-RA	EZ977444_Afun011500	EZ925508_cmb2_c10327	adenylate cyclase 2
AFUN003322-RA	none	none	adenylate cyclase 3
AFUN005569-RA	EZ972211_Afun006076,EZ972720_Afun006585	none	adenylate cyclase 8
AFUN009800-RA	none	none	Adenylate cyclase-stimulating G alpha protein
AFUN011333-RA	EZ975703_Afun009668	none	adenylosuccinate lyase
AFUN002302-RA	EZ966423_Afun000288,EZ974314_Afun008212	EZ922363_cmb2_c7182	adenylosuccinate synthase
AFUN002979-RA	EZ979781_Afun014053	none	adipokinetic hormone 2
AFUN011738-RA	EZ975533_Afun009490	EZ919560_cmb2_c4379	adiponectin receptor
AFUN007905-RA	EZ973869_Afun007755	EZ922427_cmb2_c7246	AdoMet-dependent rRNA methyltransferase
AFUN011212-RA	EZ973643_Afun007519	EZ920472_cmb2_c5291,EZ920653_cmb2_c5472	ADP ribosylation factor 1
AFUN008099-RA	EZ975491_Afun009446	none	ADP ribosylation factor 2
AFUN006373-RA	EZ975691_Afun009656	none	ADP ribosylation factor 3
AFUN001436-RA	none	none	ADP-dependent glucokinase
AFUN002272-RA	none	none	ADP-ribose pyrophosphatase
AFUN006805-RA	EZ974617_Afun008523	none	ADP-ribosylation factor GTPase-activating protein 1
AFUN009009-RA	none	none	ADP-ribosylation factor GTPase-activating protein 2/3
AFUN004569-RA	EZ979188_Afun013394	none	ADP-ribosylation factor related protein 1
AFUN011192-RA	EZ978196_Afun012309	none	ADP-ribosylation factor-binding protein GGA
AFUN004465-RA	none	none	ADP-ribosylation factor-like 3
AFUN009236-RA	EZ977577_Afun011642	none	ADP-ribosylation factor-like 5A
AFUN010186-RA	EZ974277_Afun008174	none	ADP-ribosylation factor-like protein
AFUN001042-RA	EZ974988_Afun008915	EZ925193_cmb2_c10012,EZ925371_cmb2_c10190	ADP-ribosylation factor-like protein 1
AFUN003685-RA	none	none	ADP-ribosylation factor-like protein 13B
AFUN000606-RA	none	none	ADP-ribosylation factor-like protein 16
AFUN008453-RA	EZ977511_Afun011569	EZ917881_cmb2_c2700	ADP-ribosylation factor-like protein 2
AFUN002342-RA	none	none	ADP-ribosylation factor-like protein 2-binding protein
AFUN002778-RA	none	none	ADP,ATP carrier protein 1
AFUN001839-RA	EZ980239_Afun014585	none	Adrenodoxin
AFUN005669-RA	EZ974621_Afun008527	none	AFG1-family ATPase
AFUN006438-RA	none	none	AFG3 family protein
AFUN003683-RA	none	none	AIF-like mitochondrial oxidoreductase (Nfrl)
AFUN001849-RA	EZ974725_Afun008636	none	Akirin 2
AFUN002252-RA	EZ969344_Afun003209,EZ975087_Afun009020	EZ918551_cmb2_c3370,EZ923472_cmb2_lrc8291,EZ923499_cmb2_c8318	alanine transaminase
AFUN004080-RA	none	EZ922937_cmb2_c7756,EZ924646_cmb2_c9465	Alanine--glyoxylate aminotransferase 2, mitochondrial
AFUN002379-RA	EZ979921_Afun014211	none	Alanine-glyoxylate aminotransferase
AFUN002641-RA	none	none	Alanine-glyoxylate aminotransferase
AFUN007328-RA	none	none	alanine-glyoxylate aminotransferase 2-like
AFUN002958-RA	EZ979350_Afun013569	EZ916266_cmb2_c1085,EZ917362_cmb2_c2181	alanyl-tRNA synthetase
AFUN005652-RA	EZ966502_Afun000367,EZ967290_Afun001155	none	alanyl-tRNA synthetase
AFUN002309-RA	EZ979092_Afun013289	none	Alanyl-tRNA synthetase domain-containing protein 1
AFUN011700-RA	none	none	aldehyde dehydrogenase (NAD+)
AFUN003452-RA	EZ966712_Afun000577,EZ967964_Afun001829,EZ974951_Afun008875	none	aldehyde dehydrogenase (NAD+)
AFUN004866-RA	none	none	aldehyde oxidase
AFUN004380-RA	EZ969381_Afun003246	none	aldehyde oxidase
AFUN002569-RA	none	none	aldehyde oxidase
AFUN009962-RA	EZ975604_Afun009562	EZ921689_cmb2_c6508	aldehyde reductase
AFUN005914-RA	EZ978189_Afun012302	EZ918894_cmb2_c3713	aldose 1-epimerase
AFUN002304-RA	EZ975112_Afun009047	EZ920315_cmb2_c5134,EZ924155_cmb2_c8974	Aldose reductase
AFUN000907-RA	EZ976534_Afun010535	EZ918189_cmb2_c3008,EZ921778_cmb2_c6597,EZ923669_cmb2_c8488,EZ924508_cmb2_c9327	alkaline ceramidase
AFUN002611-RA	EZ973744_Afun007625	none	alkaline phosphatase
AFUN009750-RA	none	none	alkaline phosphatase
AFUN006911-RA	none	none	alkaline phosphatase
AFUN007143-RA	EZ967235_Afun001100,EZ976432_Afun010428,EZ976433_Afun010429	none	alkaline phosphatase
AFUN004394-RA	none	EZ921259_cmb2_c6078	Alkaline phosphatase
AFUN003888-RA	EZ980444_Afun014822	none	alkylated DNA repair protein alkB homolog
AFUN008982-RA	none	none	alkylated DNA repair protein alkB homolog 6
AFUN009053-RA	EZ970680_Afun004545	none	alkylated DNA repair protein alkB homolog 8
AFUN002482-RA	EZ980531_Afun014931	none	alkyldihydroxyacetonephosphate synthase
AFUN010306-RA	none	none	all-trans-retinol dehydrogenase (NAD+)
AFUN001921-RA	EZ973149_Afun007014,EZ980357_Afun014723	none	all-trans-retinol dehydrogenase (NAD+)
AFUN001145-RA	none	none	All-trans/9-cis
AFUN003420-RA	none	EZ922252_cmb2_c7071	All-trans/9-cis
AFUN008408-RA	EZ971187_Afun005052,EZ972450_Afun006315	none	allantoinase
AFUN003912-RA	none	none	Allatostatin receptor
AFUN000179-RA	EZ979421_Afun013650	none	allatotropin
AFUN000242-RA	EZ968089_Afun001954,EZ977961_Afun012048	none	alpha 1,3-glucosidase
AFUN002572-RA	none	none	alpha esterase
AFUN005862-RA	none	none	alpha-1,2-glucosyltransferase
AFUN004715-RA	EZ979113_Afun013313	EZ924304_cmb2_c9123	alpha-1,2-mannosyltransferase
AFUN007121-RA	none	none	alpha-1,2-mannosyltransferase
AFUN006545-RA	EZ972600_Afun006465,EZ975754_Afun009722,EZ980816_Afun015312	none	alpha-1,3-glucosyltransferase
AFUN000400-RA	none	none	alpha-1,3-mannosyl-glycoprotein beta-1,2-N-acetylglucosaminyltransferase
AFUN003937-RA	EZ971432_Afun005297,EZ980289_Afun014645	none	alpha-1,3-mannosyltransferase
AFUN009171-RA	none	none	alpha-1,3/alpha-1,6-mannosyltransferase
AFUN002617-RA	EZ970413_Afun004278,EZ971251_Afun005116,EZ978756_Afun012928,EZ978757_Afun012929	none	alpha-1,4-N-acetylglucosaminyltransferase EXTL3
AFUN001733-RA	none	none	alpha-1,6-mannosyltransferase
AFUN002406-RA	none	none	Alpha-2-macroglobulin receptor-associated protein
AFUN001242-RA	EZ974297_Afun008195	EZ917788_cmb2_c2607	Alpha-actinin, sarcomeric
AFUN006627-RA	EZ966949_Afun000814,EZ975806_Afun009777	none	alpha-aminoadipic semialdehyde synthase
AFUN007939-RA	EZ975547_Afun009504	none	alpha-centractin
AFUN007432-RA	EZ978221_Afun012336	EZ916580_cmb2_c1399,EZ924319_cmb2_c9138,EZ932021_cmb2_c16840	Alpha-crystallin B chain
AFUN008656-RA	none	none	Alpha-crystallin B chain
AFUN003946-RA	EZ974461_Afun008363	none	Alpha-crystallin chain A
AFUN003945-RA	EZ973531_Afun007402	EZ924044_cmb2_c8863	Alpha-crystallin chain A
AFUN008655-RA	EZ973559_Afun007435	EZ920694_cmb2_c5513,EZ926130_cmb2_c10949	Alpha-crystallin chain B
AFUN006500-RA	EZ966832_Afun000697,EZ974063_Afun007956	none	alpha-endosulfine
AFUN011539-RA	none	none	alpha-galactosidase
AFUN009736-RA	EZ979471_Afun013704	none	alpha-L-fucosidase
AFUN009261-RA	EZ969829_Afun003694,EZ978343_Afun012473	none	alpha-mannosidase
AFUN005175-RA	none	none	alpha-methylacyl-CoA racemase
AFUN003848-RA	none	none	alpha-N-acetylgalactosaminidase
AFUN008711-RA	EZ977279_Afun011319,EZ977280_Afun011320	none	alpha-N-acetylglucosaminidase
AFUN003766-RA	EZ975051_Afun008982	none	alpha-soluble NSF attachment protein
AFUN010957-RA	none	none	alpha-tocopherol transfer protein-like
AFUN011062-RA	none	none	Alpha-tocopherol transfer protein-like
AFUN008193-RA	none	none	Alpha-tocopherol transfer protein-like protein
AFUN001501-RA	EZ975682_Afun009647	none	Alpha-tocopherol transfer protein-like protein
AFUN004956-RA	EZ980074_Afun014388	none	Alpha-tubulin N-acetyltransferase
AFUN009334-RA	EZ966434_Afun000299,EZ974348_Afun008246	none	alpha,alpha-trehalase
AFUN011344-RA	none	EZ921974_cmb2_c6793,EZ925635_cmb2_c10454	Amalgam
AFUN002142-RA	none	EZ924878_cmb2_c9697	amidophosphoribosyltransferase
AFUN008174-RA	none	none	amiloride-sensitive sodium channel
AFUN000355-RA	none	none	amiloride-sensitive sodium channel
AFUN000356-RA	none	none	amiloride-sensitive sodium channel
AFUN001395-RA	none	none	amiloride-sensitive sodium channel
AFUN007568-RA	none	none	amiloride-sensitive sodium channel, other
AFUN001631-RA	none	none	amiloride-sensitive sodium channel, other
AFUN001602-RA	none	none	amiloride-sensitive sodium channel, other
AFUN008870-RA	none	none	amiloride-sensitive sodium channel, other
AFUN003497-RA	none	none	amiloride-sensitive sodium channel, other
AFUN003244-RA	none	none	amiloride-sensitive sodium channel, other
AFUN000204-RA	EZ975507_Afun009464	none	amino acid transporter protein
AFUN007160-RA	EZ968528_Afun002393	none	aminoacyl tRNA synthase complex-interacting multifunctional protein 1
AFUN003744-RA	EZ974320_Afun008218	none	aminoacyl tRNA synthase complex-interacting multifunctional protein 2
AFUN005155-RA	EZ975718_Afun009684	EZ925627_cmb2_c10446	aminomethyltransferase
AFUN002429-RA	EZ966698_Afun000563,EZ966887_Afun000752,EZ975943_Afun009920,EZ975944_Afun009921	EZ917959_cmb2_c2778	aminopeptidase (APN5)
AFUN007294-RA	EZ980797_Afun015283	EZ920073_cmb2_c4892	aminopeptidase N
AFUN002430-RA	EZ978171_Afun012284	EZ924601_cmb2_c9420	aminopeptidase N
AFUN007315-RA	EZ977115_Afun011143	EZ920693_cmb2_c5512	AMME syndrome candidate gene 1 protein
AFUN001723-RA	none	none	ammonium transporter Rh
AFUN010159-RA	none	none	AMP deaminase
AFUN003887-RA	EZ975174_Afun009113	EZ920786_cmb2_c5605	AMP dependent ligase
AFUN010585-RA	EZ970485_Afun004350	none	AMP dependent ligase
AFUN010576-RA	EZ978051_Afun012148	none	AMP-binding domain protein
AFUN005507-RA	EZ966343_Afun000208	EZ918568_cmb2_c3387	amyloid beta A4 protein
AFUN005361-RA	EZ980287_Afun014642	none	Amyrel
AFUN007848-RA	EZ975465_Afun009420	EZ923226_cmb2_c8045	AN1-type zinc finger protein 2B
AFUN010009-RA	none	none	Anamorsin homolog
AFUN005753-RA	EZ970301_Afun004166,EZ970889_Afun004754,EZ971169_Afun005034,EZ972673_Afun006538,EZ979844_Afun014124	none	anaphase-promoting complex subunit 1
AFUN010226-RA	EZ978837_Afun013014	none	anaphase-promoting complex subunit 10
AFUN003392-RA	none	none	anaphase-promoting complex subunit 3
AFUN004025-RA	none	none	anaphase-promoting complex subunit 4
AFUN007457-RA	EZ973184_Afun007049,EZ980608_Afun015021	none	anaphase-promoting complex subunit 5
AFUN004524-RA	EZ978533_Afun012681	none	anaphase-promoting complex subunit 6
AFUN003681-RA	EZ977668_Afun011740	EZ923021_cmb2_c7840	anaphase-promoting complex subunit 7
AFUN003285-RA	EZ970265_Afun004130	none	anaphase-promoting complex subunit 8
AFUN009348-RA	EZ967701_Afun001566,EZ968690_Afun002555,EZ968900_Afun002765,EZ972459_Afun006324	none	anaplastic lymphoma kinase
AFUN001569-RA	EZ977218_Afun011251	EZ925301_cmb2_c10120	anastral spindle 1
AFUN009461-RA	EZ977644_Afun011714	none	ancient conserved domain-containing protein 2
AFUN006632-RA	none	none	Androgen-induced 1
AFUN003441-RA	EZ979646_Afun013899	none	Angel homolog 2 (Drosophila)
AFUN005008-RA	none	none	angiotensin-converting enzyme 1
AFUN006306-RA	none	none	angiotensin-converting enzyme 8
AFUN004411-RA	EZ976562_Afun010564	none	angiotensin-converting enzyme 9
AFUN010541-RA	none	none	Anillin/rhotekin
AFUN003256-RA	none	none	Anionic trypsin-1 precursor
AFUN001045-RA	none	none	ankyrin repeat and BTB/POZ domain-containing protein 2
AFUN007542-RA	none	none	ankyrin repeat and SOCS box protein 17
AFUN001763-RA	none	none	Ankyrin repeat domain 39
AFUN012037-RA	EZ977232_Afun011266	none	Ankyrin repeat domain-containing protein 13C
AFUN007230-RA	EZ974931_Afun008855	none	Ankyrin repeat domain-containing protein 13D
AFUN002405-RA	EZ966998_Afun000863,EZ972023_Afun005888	none	ankyrin repeat domain-containing protein 17
AFUN000161-RA	none	none	ankyrin repeat-rich membrane spanning protein
AFUN002455-RA	EZ975164_Afun009101,EZ975587_Afun009545	none	Annexin A4
AFUN001559-RA	EZ966623_Afun000488,EZ975441_Afun009394	EZ924959_cmb2_c9778	annexin B9
AFUN001740-RA	EZ980656_Afun015091	none	anoctamin 5
AFUN006498-RA	none	none	anoctamin 5
AFUN004747-RA	EZ968999_Afun002864,EZ969691_Afun003556	none	Anoctamin-10
AFUN006317-RA	EZ979344_Afun013562	none	antennae-specific protein
AFUN004481-RA	none	none	Antennapedia homeotic protein
AFUN005615-RA	EZ978958_Afun013146	none	anterior pharynx defective 1
AFUN000615-RA	EZ970879_Afun004744,EZ972076_Afun005941	EZ924429_cmb2_c9248	antiviral helicase SKI2
AFUN004483-RA	none	none	Antp family
AFUN006869-RA	none	none	Antp family, other
AFUN000528-RA	none	none	AP-1 complex subunit gamma-1
AFUN010257-RA	EZ976176_Afun010166	none	AP-1 complex subunit mu
AFUN001450-RA	EZ975263_Afun009208	none	AP-1 complex subunit sigma 1/2
AFUN005329-RA	EZ978962_Afun013150	EZ919535_cmb2_c4354,EZ919973_cmb2_c4792	AP-2 complex subunit alpha
AFUN008050-RA	none	none	AP-2 complex subunit mu-1
AFUN006090-RA	EZ974748_Afun008660	none	AP-2 complex subunit sigma
AFUN007872-RA	EZ968603_Afun002468,EZ971094_Afun004959,EZ972581_Afun006446	none	AP-3 complex subunit beta
AFUN001256-RA	EZ977574_Afun011639	none	AP-3 complex subunit mu
AFUN000604-RA	none	none	AP2-associated kinase
AFUN005182-RA	EZ973927_Afun007815	EZ923392_cmb2_c8211	apoptotic chromatin condensation inducer in the nucleus
AFUN011325-RA	EZ977336_Afun011381	none	aprataxin
AFUN001475-RA	none	none	aprataxin
AFUN003082-RA	none	none	aquaporin
AFUN011501-RA	EZ978777_Afun012950	none	aquaporin
AFUN008295-RA	EZ976206_Afun010197	none	Archease
AFUN010147-RA	none	none	Arf-GAP with coiled-coil, ANK repeat and PH domain-containing protein
AFUN005048-RA	EZ969887_Afun003752,EZ979158_Afun013362	none	arfaptin-2
AFUN002064-RA	EZ974685_Afun008595	none	ArfGAP with dual PH domains 2
AFUN003366-RA	EZ980248_Afun014597	none	ArfGAP with SH3 domain, ankyrin repeat and PH domain 2
AFUN003099-RA	none	none	arginase
AFUN010750-RA	none	none	arginine and glutamate-rich protein 1
AFUN001701-RA	none	none	arginine kinase
AFUN011801-RA	EZ966835_Afun000700,EZ966836_Afun000701,EZ967053_Afun000918,EZ967170_Afun001035,EZ968256_Afun002121	EZ924090_cmb2_c8909,EZ926095_cmb2_c10914	arginine-glutamic acid dipeptide repeats protein
AFUN002654-RA	EZ974091_Afun007985,EZ974092_Afun007986	none	arginine-tRNA-protein transferase
AFUN004002-RA	EZ975281_Afun009227	EZ916854_cmb2_c1673,EZ917018_cmb2_c1837	argininosuccinate lyase
AFUN007893-RA	none	none	argininosuccinate synthase
AFUN000492-RA	EZ975577_Afun009534	none	arginyl-tRNA synthetase
AFUN000081-RA	EZ978579_Afun012735,EZ979725_Afun013990,EZ979726_Afun013991	none	arginyl-tRNA synthetase
AFUN004097-RA	none	EZ917006_cmb2_c1825	Argonaute 3
AFUN004586-RA	EZ978671_Afun012833	none	ariadne-2
AFUN010910-RA	none	none	Armadillo repeat-containing protein 4
AFUN002734-RA	none	none	Armadillo repeat-containing protein 8
AFUN005701-RA	EZ973864_Afun007750	none	Armadillo segment polarity protein
AFUN007308-RA	EZ975802_Afun009773	none	ARP2 actin-related protein 2 homolog
AFUN005978-RA	none	EZ916813_cmb2_c1632,EZ918193_cmb2_c3012,EZ919097_cmb2_c3916	arrestin Arr2-like
AFUN009581-RA	none	none	arrestin domain containing 2
AFUN002187-RA	none	EZ919495_cmb2_c4314,EZ923969_cmb2_c8788	arrestin-1
AFUN007190-RA	none	none	Arrowhead
AFUN007191-RA	none	none	Arrowhead
AFUN001087-RA	EZ973915_Afun007803	none	arsenical pump-driving ATPase
AFUN015339-RA	none	none	Arthropod 7SK RNA
AFUN000703-RA	EZ976409_Afun010405	none	Aryl hydrocarbon receptor interacting protein
AFUN000828-RA	none	none	aryl hydrocarbon receptor nuclear translocator
AFUN005237-RA	none	none	arylformamidase
AFUN004189-RA	EZ980326_Afun014687	none	asparagine synthase (glutamine-hydrolysing)
AFUN003047-RA	none	none	asparaginyl-tRNA synthetase
AFUN007739-RA	none	none	asparaginyl-tRNA synthetase
AFUN000852-RA	none	none	aspartate aminotransferase, mitochondrial
AFUN007455-RA	EZ976048_Afun010032	none	aspartyl-tRNA synthetase
AFUN000651-RA	EZ980467_Afun014851	none	aspartyl-tRNA synthetase
AFUN002340-RA	EZ979662_Afun013918	none	Aspartyl/glutamyl-tRNA(Asn/Gln) amidotransferase, B subunit
AFUN002411-RA	EZ971815_Afun005680,EZ972602_Afun006467,EZ973115_Afun006980	none	asterless
AFUN002950-RA	EZ970294_Afun004159,EZ970679_Afun004544,EZ971305_Afun005170,EZ977500_Afun011558	none	AT-rich interactive domain-containing protein 2
AFUN001685-RA	EZ973951_Afun007839	none	atlastin
AFUN002204-RA	EZ966671_Afun000536,EZ969144_Afun003009	EZ917861_cmb2_c2680	ATP citrate lyase
AFUN002788-RA	none	none	ATP synthase epsilon chain, mitochondrial
AFUN011047-RA	none	none	ATP synthase lipid-binding protein, mitochondrial
AFUN004508-RA	none	none	ATP synthase mitochondrial F1 complex assembly factor 1
AFUN010019-RA	EZ978001_Afun012096	none	ATP synthase mitochondrial F1 complex assembly factor 2
AFUN001927-RA	EZ971103_Afun004968	none	ATP-binding cassette
AFUN003597-RA	EZ969045_Afun002910,EZ972242_Afun006107,EZ972946_Afun006811,EZ979133_Afun013334	none	ATP-binding cassette
AFUN004867-RA	EZ976968_Afun010988	none	ATP-binding cassette
AFUN009304-RA	none	none	ATP-binding cassette sub-family A member 3
AFUN002503-RA	none	none	ATP-binding cassette sub-family A member 3
AFUN005259-RA	EZ975092_Afun009027	EZ920962_cmb2_c5781	ATP-binding cassette sub-family G member 1
AFUN003077-RA	EZ966325_Afun000190	EZ923244_cmb2_c8063	ATP-binding cassette sub-family G member 4
AFUN009879-RA	EZ968505_Afun002370,EZ968883_Afun002748,EZ968890_Afun002755,EZ972271_Afun006136	none	ATP-binding cassette, sub-family C (CFTR/MRP), member 4
AFUN007483-RA	EZ975234_Afun009176	none	ATP-binding cassette, sub-family C (CFTR/MRP), member 4
AFUN005082-RA	EZ973613_Afun007489,EZ973614_Afun007490	none	ATP-binding cassette, sub-family E, member 1
AFUN002834-RA	none	none	ATP-binding cassette, sub-family G (WHITE), member 2b
AFUN002180-RA	EZ979091_Afun013288	none	ATP-binding cassette, subfamily B (MDR/TAP), member 6
AFUN001663-RA	EZ978349_Afun012481	none	ATP-binding cassette, subfamily D (ALD), member 2
AFUN007590-RA	EZ977150_Afun011180	EZ919720_cmb2_c4539	ATP-binding cassette, subfamily D (ALD), member 3
AFUN005377-RA	EZ974736_Afun008647	none	ATP-binding cassette, subfamily F, member 1
AFUN009583-RA	EZ973606_Afun007482	EZ925351_cmb2_c10170	ATP-binding cassette, subfamily F, member 2
AFUN007537-RA	EZ975391_Afun009342	none	ATP-binding cassette, subfamily F, member 3
AFUN007046-RA	none	none	ATP-dependent Clp protease, protease subunit
AFUN009580-RA	EZ980803_Afun015293	none	ATP-dependent DNA helicase 2 subunit 1
AFUN008779-RA	EZ970954_Afun004819	none	ATP-dependent DNA helicase 2 subunit 2
AFUN010630-RA	none	none	ATP-dependent DNA helicase HFM1/MER3
AFUN009827-RA	EZ971595_Afun005460,EZ980616_Afun015037	none	ATP-dependent DNA helicase PIF1
AFUN004783-RA	EZ970075_Afun003940,EZ970841_Afun004706,EZ971551_Afun005416,EZ971833_Afun005698,EZ972851_Afun006716,EZ973104_Afun006969	none	ATP-dependent DNA helicase Q4
AFUN010734-RA	EZ976008_Afun009990	none	ATP-dependent metalloprotease
AFUN000948-RA	EZ973052_Afun006917	EZ921802_cmb2_c6621,EZ921941_cmb2_c6760	ATP-dependent permease MDL1
AFUN007860-RA	EZ966480_Afun000345,EZ974510_Afun008413	EZ917691_cmb2_c2510,EZ919964_cmb2_c4783	ATP-dependent RNA helicase
AFUN010937-RA	EZ976676_Afun010681	none	ATP-dependent RNA helicase
AFUN002707-RA	EZ971098_Afun004963,EZ973012_Afun006877	none	ATP-dependent RNA helicase A
AFUN010979-RA	EZ968481_Afun002346,EZ978467_Afun012614	EZ921777_cmb2_c6596,EZ926841_cmb2_s11660,EZ929068_cmb2_s13887,EZ932918_cmb2_s17737	ATP-dependent RNA helicase DDX1
AFUN006652-RA	EZ974428_Afun008328	none	ATP-dependent RNA helicase DDX18/HAS1
AFUN000436-RA	EZ969080_Afun002945,EZ971191_Afun005056,EZ977975_Afun012064	none	ATP-dependent RNA helicase DDX20
AFUN010323-RA	EZ978857_Afun013037	none	ATP-dependent RNA helicase DDX23/PRP28
AFUN007206-RA	EZ975528_Afun009485	none	ATP-dependent RNA helicase DDX24/MAK5
AFUN004136-RA	EZ973991_Afun007883	none	ATP-dependent RNA helicase DDX27
AFUN008168-RA	EZ976590_Afun010593	EZ922474_cmb2_c7293	ATP-dependent RNA helicase DDX31/DBP7
AFUN001315-RA	none	none	ATP-dependent RNA helicase DDX35
AFUN006667-RA	EZ974885_Afun008803	none	ATP-dependent RNA helicase DDX4
AFUN000493-RA	none	none	ATP-dependent RNA helicase DDX41
AFUN010791-RA	none	none	ATP-dependent RNA helicase DDX42
AFUN002478-RA	EZ974864_Afun008780	none	ATP-dependent RNA helicase DDX43
AFUN007241-RA	EZ978775_Afun012948	none	ATP-dependent RNA helicase DDX46/PRP5
AFUN008395-RA	none	none	ATP-dependent RNA helicase DDX47/RRP3
AFUN009652-RA	EZ974318_Afun008216	none	ATP-dependent RNA helicase DDX49/DBP8
AFUN005047-RA	none	none	ATP-dependent RNA helicase DDX5/DBP2
AFUN009326-RA	none	none	ATP-dependent RNA helicase DDX5/DBP2
AFUN006429-RA	none	none	ATP-dependent RNA helicase DDX51/DBP6
AFUN003429-RA	EZ974022_Afun007914	none	ATP-dependent RNA helicase DDX52/ROK1
AFUN009308-RA	EZ975355_Afun009303	none	ATP-dependent RNA helicase DDX54/DBP10
AFUN002868-RA	EZ973993_Afun007885	none	ATP-dependent RNA helicase DDX6/DHH1
AFUN005528-RA	EZ972753_Afun006618	none	ATP-dependent RNA helicase DHX57
AFUN000733-RA	EZ971439_Afun005304,EZ971890_Afun005755	none	ATP-dependent RNA helicase DHX8/PRP22
AFUN008879-RA	EZ976907_Afun010926	none	ATP-dependent RNA helicase DOB1
AFUN009497-RA	EZ972037_Afun005902,EZ977728_Afun011803	none	ATP-dependent RNA helicase spindle-E
AFUN002395-RA	EZ972367_Afun006232,EZ972626_Afun006491,EZ977634_Afun011703	none	ATP-dependent RNA helicase SUPV3L1, mitochondrial
AFUN001770-RA	EZ975216_Afun009157	none	ATP-dependent RNA helicase UAP56/SUB2
AFUN005832-RA	none	none	atrial natriuretic peptide receptor A
AFUN006571-RA	none	none	atrial natriuretic peptide receptor A
AFUN002936-RA	none	none	atrophin-1 interacting protein 5 (WW domain containing E3 ubiquitin protein li
AFUN000985-RA	EZ976723_Afun010732	none	aubergine
AFUN004060-RA	none	none	aubergine
AFUN000634-RA	none	none	aurora kinase, other
AFUN008639-RA	none	none	autocrine motility factor receptor
AFUN006068-RA	none	none	autophagy related gene
AFUN007775-RA	EZ974404_Afun008303	none	autophagy related gene
AFUN009577-RA	none	none	autophagy related gene
AFUN008990-RA	EZ980335_Afun014697	none	autophagy related gene
AFUN004985-RA	EZ979329_Afun013547	none	autophagy related gene
AFUN006002-RA	EZ974822_Afun008735	none	autophagy related gene
AFUN004790-RA	EZ977262_Afun011301	EZ915700_cmb2_c519,EZ916294_cmb2_c1113,EZ918392_cmb2_c3211,EZ923493_cmb2_c8312,EZ924157_cmb2_c8976,EZ925182_cmb2_c10001	autophagy related gene
AFUN009746-RA	none	none	autophagy related gene
AFUN006323-RA	EZ973785_Afun007667	none	autophagy related gene
AFUN008887-RA	EZ976879_Afun010895	none	autophagy related gene
AFUN006621-RA	none	none	autophagy related gene
AFUN011490-RA	EZ978207_Afun012320	none	autophagy related gene
AFUN003639-RA	EZ968708_Afun002573	EZ920868_cmb2_c5687	autophagy related gene TOR
AFUN008180-RA	EZ969628_Afun003493,EZ978655_Afun012817	none	autophagy-related protein 7
AFUN003212-RA	EZ975272_Afun009217	EZ920696_cmb2_c5515	Aveugle
AFUN007943-RA	EZ969332_Afun003197,EZ978471_Afun012618	none	axin 1
AFUN007177-RA	none	none	B-cell receptor-associated protein 31
AFUN003719-RA	none	none	B9 domain-containing protein 2
AFUN006722-RA	EZ974751_Afun008663	none	BAG family molecular chaperone regulator 2
AFUN000960-RA	EZ971254_Afun005119,EZ972685_Afun006550,EZ979997_Afun014299	none	BAI1-associated protein 3
AFUN006747-RA	EZ969491_Afun003356	none	band 7 protein AGAP004871
AFUN009274-RA	EZ975185_Afun009124	none	Bardet-Biedl syndrome 1 protein
AFUN005396-RA	none	none	Bardet-Biedl syndrome 2 protein
AFUN009052-RA	none	none	Bardet-Biedl syndrome 7 protein
AFUN000932-RA	EZ974357_Afun008255	none	Barrier-to-autointegration factor B
AFUN000756-RA	EZ973466_Afun007336	EZ921765_cmb2_c6584,EZ922266_cmb2_c7085,EZ924536_cmb2_c9355	Basic leucine zipper and W2 domain-containing protein 1
AFUN006386-RA	none	none	basic tail-containing salivary secreted peptide
AFUN011239-RA	EZ970013_Afun003878,EZ979631_Afun013882	none	battenin
AFUN007625-RA	EZ973649_Afun007525	none	Bax inhibitor 1
AFUN001420-RA	EZ974118_Afun008012	EZ918228_cmb2_c3047	BCL2/adenovirus E1B 19 kDa protein-interacting protein 3
AFUN003913-RA	none	none	Beat protein
AFUN003580-RA	EZ974752_Afun008664	EZ917387_cmb2_c2206,EZ918456_cmb2_c3275,EZ924600_cmb2_c9419	beat protein
AFUN003579-RA	EZ977133_Afun011161	none	beat protein
AFUN003578-RA	none	none	beat protein
AFUN003552-RA	none	none	Beat protein
AFUN008821-RA	none	none	Beat protein
AFUN006837-RA	EZ974984_Afun008910	none	benzodiazapine receptor
AFUN006759-RA	none	none	Bestrophin 2,3,4
AFUN008565-RA	none	none	beta-1,3-galactosyltransferase 1
AFUN011609-RA	EZ975062_Afun008993	none	beta-1,3-glucuronyltransferase
AFUN000385-RA	none	none	beta-1,3-glucuronyltransferase
AFUN004014-RA	none	none	beta-1,4-mannosyl-glycoprotein beta-1,4-N-acetylglucosaminyltransferase
AFUN000248-RA	none	EZ923319_cmb2_c8138	Beta-1,4-mannosyltransferase egghead protein
AFUN002345-RA	EZ979544_Afun013782	none	beta-1,4-N-acetylglucosaminyltransferase
AFUN000302-RA	none	none	beta-adrenergic-receptor kinase
AFUN011615-RA	EZ978129_Afun012232	none	beta-catenin-like protein 1
AFUN009027-RA	EZ978573_Afun012729	EZ919542_cmb2_c4361	beta-glucuronidase
AFUN003876-RA	EZ972403_Afun006268	none	beta-mannosidase
AFUN008274-RA	none	none	beta-sarcoglycan
AFUN008476-RA	none	none	beta-tubulin isotype I
AFUN001918-RA	none	none	beta-ureidopropionase
AFUN010726-RA	EZ976816_Afun010830	none	Bhlh factor math6
AFUN004045-RA	none	none	bHLH factor, other
AFUN007761-RA	EZ966369_Afun000234,EZ969242_Afun003107,EZ974158_Afun008052	none	bifunctional glutamyl/prolyl-tRNA synthetase
AFUN011031-RA	EZ975570_Afun009527	none	bifunctional lysine-specific demethylase and histidyl-hydroxylase NO66
AFUN008340-RA	EZ974000_Afun007892	EZ919996_cmb2_c4815	Bifunctional purine biosynthesis protein
AFUN000408-RA	EZ977151_Afun011181	none	biogenesis of lysosome-related organelles complex 1 subunit 2
AFUN008890-RA	EZ977718_Afun011793	none	bis(5'-nucleosidyl)-tetraphosphatase
AFUN010990-RA	none	none	bladder cancer-associated protein
AFUN001400-RA	EZ977767_Afun011843	none	blocked early in transport 1
AFUN007740-RA	none	none	bloom syndrome protein
AFUN004361-RA	EZ969782_Afun003647	none	BMP binding endothelial regulator
AFUN004979-RA	EZ969489_Afun003354,EZ971261_Afun005126,EZ978692_Afun012854	none	bone morphogenetic protein 2/4
AFUN007556-RA	EZ974129_Afun008023	none	bone morphogenetic protein 5
AFUN010272-RA	none	none	bone morphogenetic protein 7
AFUN003313-RA	EZ977653_Afun011724	none	bone morphogenetic protein receptor type-1B
AFUN007451-RA	EZ975826_Afun009797	EZ920608_cmb2_c5427,EZ921931_cmb2_c6750	bone morphogenetic protein receptor type-2
AFUN004046-RA	EZ978424_Afun012565	none	Borealin
AFUN007665-RA	none	none	Boule, transcript variant B
AFUN008320-RA	EZ977149_Afun011178	none	Brain protein 16
AFUN008201-RA	EZ966924_Afun000789,EZ973708_Afun007588	none	Brain protein 44-like protein
AFUN004024-RA	none	none	brain tumor protein
AFUN005813-RA	EZ977078_Afun011100	EZ920284_cmb2_c5103	branched-chain-amino-acid aminotransferase 2
AFUN007938-RA	none	EZ922251_cmb2_c7070	BRCA1-associated protein
AFUN003921-RA	EZ970941_Afun004806,EZ973090_Afun006955,EZ979372_Afun013595	none	breast cancer 2 susceptibility protein
AFUN009244-RA	EZ967678_Afun001543,EZ968691_Afun002556,EZ969943_Afun003808,EZ972415_Afun006280,EZ977238_Afun011272	none	Brefeldin A-inhibited guanine nucleotide-exchange protein
AFUN008948-RA	none	none	bridging integrator
AFUN005066-RA	none	none	broad
AFUN005065-RA	none	none	Broad-complex core protein isoforms 1/2/3/4/5
AFUN005705-RA	EZ968713_Afun002578,EZ971745_Afun005610,EZ972860_Afun006725	none	bromodomain adjacent to zinc finger domain protein 1A
AFUN011298-RA	EZ970390_Afun004255,EZ970713_Afun004578,EZ972104_Afun005969,EZ972513_Afun006378	none	bromodomain adjacent to zinc finger domain protein 1A
AFUN005003-RA	EZ971068_Afun004933,EZ978090_Afun012188	none	bromodomain and PHD finger-containing protein 1
AFUN001703-RA	EZ967506_Afun001371,EZ971260_Afun005125,EZ974569_Afun008474	EZ920100_cmb2_c4919	bromodomain and WD repeat domain containing protein 1/3
AFUN003326-RA	EZ969551_Afun003416,EZ978028_Afun012123	EZ922295_cmb2_c7114	bromodomain-containing protein 7/9
AFUN001695-RA	EZ971203_Afun005068,EZ972733_Afun006598	none	Brother of iHog
AFUN005041-RA	none	none	Brown protein
AFUN005265-RA	none	EZ924726_cmb2_c9545	bruno
AFUN004366-RA	EZ978802_Afun012976	none	BTB/POZ domain-containing adapter for CUL3-mediated RhoA degradation protein
AFUN010174-RA	EZ976805_Afun010819	none	BTB/POZ domain-containing protein
AFUN002774-RA	EZ970676_Afun004541,EZ972830_Afun006695,EZ975805_Afun009776,EZ977493_Afun011551	EZ917139_cmb2_c1958,EZ918907_cmb2_c3726,EZ921364_cmb2_c6183,EZ921830_cmb2_c6649,EZ925523_cmb2_c10342	BTB/POZ domain-containing protein 10
AFUN001965-RA	EZ978811_Afun012985	none	BTB/POZ domain-containing protein 13 (germ cell-less protein-like 1)
AFUN007754-RA	EZ968846_Afun002711,EZ975733_Afun009701	none	BTB/POZ domain-containing protein 7
AFUN000361-RA	EZ971365_Afun005230	none	BTB/POZ domain-containing protein 9
AFUN006220-RA	EZ975173_Afun009112	EZ916621_cmb2_c1440	BTB/POZ domain-containing protein KCTD16
AFUN005809-RA	EZ977451_Afun011508	none	BTB/POZ domain-containing protein KCTD9
AFUN002004-RA	EZ976757_Afun010767	none	bud site selection protein 31
AFUN009096-RA	none	none	bursicon
AFUN011018-RA	none	none	butyryl-CoA dehydrogenase
AFUN006650-RA	none	EZ924153_cmb2_c8972	butyryl-CoA dehydrogenase
AFUN010215-RA	none	none	bystin
AFUN000015-RA	none	none	bZIP factor, other
AFUN009498-RA	EZ974442_Afun008344	none	C-1-tetrahydrofolate synthase, mitochondrial precursor
AFUN006316-RA	none	none	C-4 methylsterol oxidase
AFUN008120-RA	EZ978118_Afun012221	none	C-4 methylsterol oxidase
AFUN006177-RA	none	none	C-4 methylsterol oxidase
AFUN010148-RA	EZ980678_Afun015124	none	C-factor
AFUN005257-RA	none	none	c-Jun N-terminal kinase
AFUN005258-RA	EZ974164_Afun008058	none	c-Jun N-terminal kinase
AFUN010402-RA	none	none	C-Type Lectin (CTL)
AFUN007592-RA	EZ971105_Afun004970,EZ971282_Afun005147,EZ971685_Afun005550,EZ972299_Afun006164,EZ972918_Afun006783,EZ978243_Afun012360	none	C-Type Lectin (CTL)
AFUN006063-RA	EZ970142_Afun004007,EZ978823_Afun012999	none	C-Type Lectin (CTL)
AFUN006786-RA	none	EZ918351_cmb2_c3170	C-type lectin (CTL)
AFUN006785-RA	none	none	C-type lectin (CTL)
AFUN010847-RA	EZ976650_Afun010655	none	C-type lectin (CTL)
AFUN005974-RA	EZ975946_Afun009923	none	C-type lectin (CTL)
AFUN001880-RA	EZ966300_Afun000165,EZ973953_Afun007841	EZ916237_cmb2_c1056,EZ920191_cmb2_c5010	C-Type Lectin (CTL) - galactose binding
AFUN001883-RA	none	none	C-Type Lectin (CTL) - galactose binding
AFUN002085-RA	none	none	C-Type Lectin (CTL) - mannose binding
AFUN006682-RA	EZ978814_Afun012988	none	C-Type Lectin (CTL) - selectin like
AFUN004842-RA	EZ968842_Afun002707,EZ971278_Afun005143	none	C-Type Lysozyme (multi-lysozyme domain protein).
AFUN002037-RA	none	none	C-Type Lysozyme.
AFUN002070-RA	none	none	C-Type Lysozyme.
AFUN000806-RA	EZ967683_Afun001548,EZ968810_Afun002675,EZ971610_Afun005475,EZ972865_Afun006730,EZ972925_Afun006790	none	Ca-activated cl channel protein
AFUN007256-RA	EZ976021_Afun010003	none	Ca2+ transporting ATPase, plasma membrane
AFUN002806-RA	EZ978014_Afun012109	none	Ca2+-transporting ATPase
AFUN009158-RA	none	none	Cactin
AFUN004237-RA	EZ980923_Afun015455	none	Cad74A
AFUN004719-RA	none	none	Cad96Cb, isoform B
AFUN005657-RA	EZ972135_Afun006000,EZ972663_Afun006528,EZ980736_Afun015196	none	cadherin
AFUN001640-RA	none	none	cadherin-87A
AFUN001468-RA	EZ974265_Afun008161	none	Calcineurin beta subunit
AFUN005711-RA	EZ973803_Afun007686	none	calcium binding protein
AFUN004107-RA	none	none	Calcium channel flower
AFUN011774-RA	EZ968428_Afun002293	none	calcium homeostasis endoplasmic reticulum protein
AFUN008955-RA	EZ977296_Afun011339	none	calcium release-activated calcium channel protein 1
AFUN002825-RA	EZ974501_Afun008404	EZ921768_cmb2_c6587	calcium-binding mitochondrial carrier protein Aralar1
AFUN006784-RA	EZ975439_Afun009392	none	calcium-independent phospholipase A2
AFUN004379-RA	none	EZ925920_cmb2_c10739	calcium-transporting ATPase sarcoplasmic/endoplasmic reticulum type
AFUN000200-RA	EZ973887_Afun007774	EZ922131_cmb2_c6950	calcium/calmodulin-dependent protein kinase (CaM kinase) II
AFUN007084-RA	EZ974772_Afun008684	EZ918162_cmb2_c2981	calcium/calmodulin-dependent protein kinase I
AFUN005557-RA	EZ971197_Afun005062,EZ979341_Afun013559	none	calcium/calmodulin-dependent protein kinase kinase
AFUN003417-RA	EZ974741_Afun008653	none	Calcyphosin-like protein
AFUN010065-RA	EZ974203_Afun008097	EZ925314_cmb2_c10133	calnexin
AFUN009345-RA	EZ980002_Afun014304	none	Calpain-3
AFUN010672-RA	EZ980044_Afun014355	none	calpain-7
AFUN002631-RA	none	none	Calpain-C
AFUN011715-RA	EZ973620_Afun007496	EZ918665_cmb2_c3484	calreticulin
AFUN004835-RA	EZ973912_Afun007800	EZ922674_cmb2_c7493	Calsyntenin-1
AFUN002635-RA	EZ974593_Afun008498	none	Calumenin
AFUN009699-RA	EZ973945_Afun007833	none	cAMP-dependent protein kinase regulator
AFUN008669-RA	EZ975651_Afun009612	none	Capping protein (actin filament) muscle Z-line, alpha 1
AFUN005837-RA	EZ975193_Afun009132	none	carbonic anhydrase
AFUN010347-RA	none	none	carbonic anhydrase
AFUN003353-RA	EZ975994_Afun009975	none	carbonic anhydrase
AFUN006898-RA	none	none	Carbonic anhydrase 2
AFUN009902-RA	none	none	Carbonic anhydrase 2
AFUN010531-RA	none	none	carbonic anhydrase 7, isoform CRA_b
AFUN011459-RA	none	none	Carbonic anhydrase-related protein 10
AFUN000712-RA	none	none	Carbonic anhydrase-related protein 10
AFUN004915-RA	none	none	carboxy-terminal domain RNA polymerase II polypeptide A small phosphatase
AFUN005015-RA	none	none	carboxyl-terminal PDZ ligand of neuronal nitric oxide synthase protein
AFUN001273-RA	EZ980822_Afun015322	none	carboxylesterase
AFUN010853-RA	EZ972578_Afun006443,EZ978291_Afun012415	none	carboxylesterase
AFUN000775-RA	none	none	carboxylesterase
AFUN006700-RA	EZ972093_Afun005958,EZ978739_Afun012908	none	carboxylesterase
AFUN011685-RA	EZ970524_Afun004389,EZ970887_Afun004752,EZ979716_Afun013980	none	carboxylesterase
AFUN002573-RA	EZ976443_Afun010439,EZ976822_Afun010836	none	carboxylesterase
AFUN000373-RA	EZ979504_Afun013740	none	carboxylesterase
AFUN006443-RA	none	none	carboxylesterase
AFUN010202-RA	EZ972370_Afun006235	none	carboxylesterase
AFUN002517-RA	EZ972257_Afun006122,EZ980465_Afun014849	none	carboxylesterase
AFUN002514-RA	EZ977859_Afun011942	none	carboxylesterase
AFUN011201-RA	EZ980947_Afun015484	none	carboxylesterase
AFUN010203-RA	none	none	carboxylesterase (COE09941)
AFUN000351-RA	none	none	carboxylesterase alpha esterase
AFUN007734-RA	none	none	Carboxylesterase clade H, member 1
AFUN008255-RA	none	none	carboxypeptidase B
AFUN005867-RA	EZ966742_Afun000607,EZ967580_Afun001445,EZ973891_Afun007779	EZ920486_cmb2_c5305,EZ923759_cmb2_c8578	carboxypeptidase D
AFUN008149-RA	none	none	Carboxypeptidase M
AFUN000219-RA	EZ979205_Afun013411	EZ925335_cmb2_c10154	cardiolipin synthase
AFUN002934-RA	EZ978841_Afun013018	none	carnitine O-acetyltransferase
AFUN011268-RA	none	none	carnitine O-octanoyltransferase
AFUN002214-RA	EZ974266_Afun008162	none	carnitine O-palmitoyltransferase 1
AFUN009245-RA	none	none	carnitine O-palmitoyltransferase 2
AFUN007798-RA	EZ978492_Afun012639	none	CAS1 domain-containing protein 1
AFUN007570-RA	EZ976123_Afun010111	EZ916133_cmb2_c952,EZ917276_cmb2_c2095,EZ919751_cmb2_c4570,EZ920890_cmb2_c5709,EZ921637_cmb2_c6456,EZ922433_cmb2_c7252,EZ924484_cmb2_c9303	casein kinase 1, alpha
AFUN007453-RA	EZ973746_Afun007627	none	casein kinase II subunit alpha
AFUN004905-RA	EZ974791_Afun008704	none	casein kinase II subunit beta
AFUN008467-RA	none	none	Cat eye syndrome chromosome region, candidate 1
AFUN005054-RA	none	none	catalase
AFUN002319-RA	EZ975537_Afun009494	none	catenin alpha
AFUN004431-RA	EZ980020_Afun014326	EZ921901_cmb2_c6720	cathepsin B
AFUN004430-RA	none	none	Cathepsin B precursor
AFUN005826-RA	none	none	cathepsin D
AFUN008369-RA	EZ970442_Afun004307,EZ972496_Afun006361,EZ972781_Afun006646,EZ974262_Afun008158,EZ979803_Afun014077	EZ923856_cmb2_c8675	cathepsin F
AFUN000943-RA	none	none	cathepsin O
AFUN003136-RA	none	none	Cation chloride cotransporter
AFUN011633-RA	EZ977400_Afun011451	none	cation transport regulator-like protein 2
AFUN005521-RA	EZ978353_Afun012485	none	cation transport regulator-like protein 2
AFUN009521-RA	EZ968161_Afun002026,EZ977377_Afun011426	none	cation-transporting ATPase 13A1
AFUN004647-RA	EZ976161_Afun010151	EZ919239_cmb2_c4058,EZ922812_cmb2_c7631,EZ924670_cmb2_c9489	cation-transporting ATPase 13A3/4/5
AFUN008746-RA	none	none	Catrin
AFUN004471-RA	EZ975150_Afun009087	none	CBF1 interacting corepressor
AFUN001809-RA	none	none	CCAAT/enhancer binding protein (C/EBP), invertebrate
AFUN010601-RA	none	EZ925028_cmb2_c9847	CCR4-NOT transcription complex subunit 3
AFUN014520-RA	none	none	CCR4-NOT transcription complex subunit 7/8
AFUN002410-RA	EZ978452_Afun012596	none	CCR4-NOT transcription complex, subunit 2
AFUN007027-RA	EZ975804_Afun009775	EZ922593_cmb2_c7412	CD63 antigen
AFUN005413-RA	none	none	CD63 antigen
AFUN007555-RA	EZ976310_Afun010302	none	CD81 antigen
AFUN002992-RA	none	EZ921003_cmb2_c5822	Cdc42 homolog
AFUN011740-RA	EZ975146_Afun009083	EZ917150_cmb2_c1969,EZ917726_cmb2_c2545,EZ921719_cmb2_c6538	CDGSH iron sulfur domain-containing protein 2 homolog
AFUN006764-RA	none	none	CDGSH iron sulfur domain-containing protein 3, mitochondrial
AFUN006873-RA	EZ975077_Afun009009	none	CDK5 regulatory subunit-associated protein 1-like 1
AFUN008399-RA	EZ975998_Afun009979	EZ921764_cmb2_c6583	Cdk5rap3
AFUN002363-RA	EZ974865_Afun008782	none	CDP-diacylglycerol--inositol 3-phosphatidyltransferase
AFUN011465-RA	none	none	cecropin anti-microbial peptide
AFUN000369-RA	none	none	cecropin anti-microbial peptide
AFUN011542-RA	EZ979078_Afun013272	none	cell cycle arrest protein BUB3
AFUN005561-RA	none	none	cell cycle checkpoint protein
AFUN011593-RA	EZ975372_Afun009321	none	Cell cycle control protein 50A
AFUN010725-RA	none	none	Cell cycle control protein 50A
AFUN001667-RA	EZ976264_Afun010255	none	cell cycle progression
AFUN009330-RA	EZ973792_Afun007675	none	Cell differentiation protein RCD1 homolog
AFUN004131-RA	EZ976306_Afun010298	none	cell division control protein 42
AFUN011106-RA	EZ978348_Afun012479	none	cell division control protein 45
AFUN009479-RA	EZ975760_Afun009728	none	cell division control protein 7
AFUN003804-RA	EZ978746_Afun012917	none	cell division cycle 123 homolog
AFUN009957-RA	EZ968828_Afun002693,EZ969640_Afun003505,EZ970597_Afun004462,EZ979639_Afun013891	none	cell division cycle 2-like
AFUN009483-RA	EZ979484_Afun013719	none	cell division cycle 20-like protein 1, cofactor of APC complex
AFUN003305-RA	none	none	cell division cycle 20, cofactor of APC complex
AFUN000042-RA	EZ975437_Afun009390	none	cell division cycle protein 37
AFUN004561-RA	none	none	Cell division protein kinase 2
AFUN008727-RA	EZ967189_Afun001054,EZ976105_Afun010092	none	cell growth-regulating nucleolar protein
AFUN002468-RA	EZ979647_Afun013900	none	Cellular retinaldehyde binding protein
AFUN000433-RA	none	none	cellular retinaldehyde binding protein
AFUN007437-RA	none	none	cellular retinaldehyde binding protein
AFUN002042-RA	none	none	Cellular retinaldehyde binding protein
AFUN003978-RA	EZ974664_Afun008573	none	Cellular retinaldehyde-binding protein
AFUN006113-RA	EZ977068_Afun011090	EZ925499_cmb2_c10318	centrin-1
AFUN000028-RA	EZ979930_Afun014223	none	centromere protein J
AFUN008729-RA	EZ970090_Afun003955	none	centromeric protein E
AFUN008980-RA	none	none	centrosomal protein CEP110
AFUN007788-RA	none	none	centrosomal protein CEP78
AFUN002228-RA	EZ969642_Afun003507,EZ972330_Afun006195,EZ980741_Afun015201	none	centrosomal protein CEP97
AFUN002986-RA	none	none	centrosomin
AFUN007776-RA	EZ976120_Afun010108	EZ918095_cmb2_c2914	ceramide synthetase
AFUN008483-RA	EZ968619_Afun002484,EZ974010_Afun007902	EZ919877_cmb2_c4696,EZ925224_cmb2_c10043	cereblon
AFUN010254-RA	EZ978899_Afun013082	none	cGMP 3',5'-cyclic phosphodiesterase subunit delta
AFUN006609-RA	none	none	CGMP-specific 3',5'-cyclic phosphodiesterase
AFUN000206-RA	none	none	chaoptin
AFUN010881-RA	EZ980445_Afun014824	none	Chaperone BCS1
AFUN001150-RA	EZ974739_Afun008651	none	Chaperone DnaJ protein
AFUN009798-RA	EZ976512_Afun010511	none	charged multivesicular body protein 1
AFUN010372-RA	EZ977049_Afun011070	none	charged multivesicular body protein 2A
AFUN002394-RA	none	none	charged multivesicular body protein 3
AFUN009622-RA	EZ974717_Afun008628	none	charged multivesicular body protein 5
AFUN006511-RA	none	none	charged multivesicular body protein 7
AFUN007458-RA	none	none	chchd10
AFUN003808-RA	none	EZ918757_cmb2_c3576,EZ919794_cmb2_c4613,EZ921001_cmb2_c5820,EZ921332_cmb2_c6151,EZ923934_cmb2_c8753,EZ924041_cmb2_c8860,EZ924237_cmb2_c9056,EZ924338_cmb2_c9157,EZ925091_cmb2_c9910,EZ925170_cmb2_lrc9989,EZ925206_cmb2_c10025,EZ925225_cmb2_c10044,EZ926403_cmb2_s11222,EZ926425_cmb2_s11244,EZ926689_cmb2_s11508,EZ927372_cmb2_s12191,EZ927643_cmb2_s12462,EZ927649_cmb2_s12468,EZ929332_cmb2_c14151,EZ929347…	chemosensory protein
AFUN003809-RA	none	none	chemosensory protein 2
AFUN003813-RA	EZ973911_Afun007799	none	chemosensory protein 3
AFUN009199-RA	EZ971125_Afun004990,EZ973329_Afun007194	none	chitin synthase
AFUN008113-RA	none	EZ919826_cmb2_c4645,EZ921816_cmb2_c6635	chitin synthase
AFUN007585-RA	EZ970631_Afun004496,EZ972352_Afun006217	none	chitinase
AFUN007478-RA	EZ973459_Afun007329	none	chitinase
AFUN006385-RA	none	none	chitinase
AFUN007049-RA	none	none	chitinase
AFUN010305-RA	none	none	Chitinase domain-containing protein 1
AFUN006754-RA	EZ980685_Afun015132	none	chitinase-3-like protein 1
AFUN007623-RA	EZ975930_Afun009907	none	chloride channel
AFUN009298-RA	EZ977638_Afun011707	none	chloride channel 7
AFUN006066-RA	EZ974830_Afun008744	EZ923599_cmb2_c8418,EZ926038_cmb2_c10857	chloride intracellular channel
AFUN008061-RA	none	none	cholesterol 7-dehydrogenase
AFUN011339-RA	none	none	choline O-acetyltransferase
AFUN005570-RA	none	none	choline-phosphate cytidylyltransferase
AFUN006334-RA	none	none	choline/ethanolamine kinase
AFUN006056-RA	EZ974567_Afun008472	none	chondroitin 4-sulfotransferase
AFUN002888-RA	EZ980511_Afun014908	none	Chondroitin 4-sulfotransferase
AFUN005919-RA	none	none	chondroitin 4-sulfotransferase 11
AFUN004583-RA	none	none	chondroitin proteoglycan-2
AFUN008092-RA	EZ977943_Afun012030	none	chondroitin sulfate synthase
AFUN008058-RA	none	none	chordin
AFUN009285-RA	EZ971183_Afun005048,EZ980521_Afun014919	none	chromatin accessibility complex protein 1
AFUN001276-RA	EZ968518_Afun002383,EZ969973_Afun003838	none	chromatin assembly factor 1 subunit A
AFUN008638-RA	EZ973305_Afun007170	none	chromatin assembly factor 1 subunit B
AFUN001656-RA	none	none	chromatin assembly factor 1, p180-subunit
AFUN003029-RA	none	none	chromatin licensing and DNA replication factor 1
AFUN001850-RA	EZ979159_Afun013363	none	chromatin modification-related protein EAF6
AFUN000478-RA	EZ975966_Afun009946	none	Chromobox protein homolog 1
AFUN000875-RA	EZ968271_Afun002136	none	chromodomain-helicase-DNA-binding protein 1
AFUN011207-RA	none	none	chromodomain-helicase-DNA-binding protein 4
AFUN008903-RA	EZ966841_Afun000706,EZ968112_Afun001977,EZ971377_Afun005242,EZ975230_Afun009172	EZ921826_cmb2_c6645,EZ921884_cmb2_c6703,EZ924706_cmb2_c9525,EZ926036_cmb2_c10855	chromodomain-helicase-DNA-binding protein 7
AFUN000337-RA	EZ974565_Afun008470	none	Chromosome 12 open reading frame 41
AFUN002225-RA	EZ980644_Afun015075	none	Chromosome 20 open reading frame 43
AFUN001208-RA	EZ967531_Afun001396,EZ967735_Afun001600,EZ975300_Afun009247	none	chromosome transmission fidelity protein 1
AFUN010028-RA	none	none	chromosome transmission fidelity protein 18
AFUN002100-RA	EZ971016_Afun004881,EZ980414_Afun014786	none	chromosome transmission fidelity protein 4
AFUN008262-RA	EZ978553_Afun012706,EZ978554_Afun012707	none	chymotrypsin B chain C
AFUN004891-RA	none	none	chymotrypsin-like protease
AFUN007012-RA	none	none	chymotrypsin-like protease
AFUN009721-RA	none	none	Chymotrypsin-like protease
AFUN004870-RA	none	none	chymotrypsin-like protease (Precursor)
AFUN009713-RA	none	none	Chymotrypsin-like protein
AFUN002884-RA	none	none	chymotrypsin-like protein
AFUN011623-RA	none	none	ciliary dynein heavy chain
AFUN009329-RA	EZ973490_Afun007361	EZ915682_cmb2_lrc501,EZ916478_cmb2_c1297,EZ917425_cmb2_lrc2244,EZ919872_cmb2_c4691,EZ923681_cmb2_c8500,EZ926368_cmb2_c11187,EZ929847_cmb2_c14666,EZ930032_cmb2_lrc14851	citrate synthase
AFUN006419-RA	EZ971317_Afun005182,EZ972857_Afun006722,EZ972894_Afun006759,EZ976466_Afun010462	none	citron Rho-interacting kinase
AFUN006200-RA	EZ971344_Afun005209,EZ972107_Afun005972,EZ972142_Afun006007,EZ972654_Afun006519,EZ972928_Afun006793	none	Class A Scavenger Receptor (SRCR domain) with C-Type Lectin domain.
AFUN011354-RA	EZ980230_Afun014576,EZ980231_Afun014577	none	Class A Scavenger Receptor (SRCR domain) with Lysyl Oxidase domain.
AFUN008293-RA	EZ966846_Afun000711,EZ969399_Afun003264,EZ972509_Afun006374,EZ972724_Afun006589	EZ919350_cmb2_c4169	Class A Scavenger Receptor (SRCR domain) with Serine Protease domain.
AFUN008995-RA	EZ974162_Afun008056	none	Class A Scavenger Receptor (SRCR domain) with Serine Protease domain.
AFUN002738-RA	EZ970237_Afun004102,EZ973016_Afun006881	none	Class A Scavenger Receptor (SRCR domain) with Serine Protease domain.
AFUN010892-RA	EZ974045_Afun007937	none	Class b basic helix-loop-helix protein
AFUN004210-RA	EZ975422_Afun009374	none	Class B Scavenger Receptor (CD36 domain)
AFUN004844-RA	none	none	Class B Scavenger Receptor (CD36 domain)
AFUN000210-RA	EZ979697_Afun013958,EZ979698_Afun013959	none	Class B Scavenger Receptor (CD36 domain).
AFUN003002-RA	none	none	Class B Scavenger Receptor (CD36 domain).
AFUN009405-RA	EZ976829_Afun010843	none	Class B Scavenger Receptor (CD36 domain).
AFUN004504-RA	EZ970857_Afun004722	none	Class B Scavenger Receptor (CD36 domain).
AFUN008503-RA	EZ977143_Afun011171	none	Class B Scavenger Receptor (CD36 domain).
AFUN008502-RA	EZ973155_Afun007020	none	Class B Scavenger Receptor (CD36 domain).
AFUN006060-RA	EZ977893_Afun011976	none	Class B Scavenger Receptor (CD36 domain).
AFUN003966-RA	none	none	Class B Scavenger Receptor (CD36 domain).
AFUN000057-RA	none	none	Class B Scavenger Receptor (CD36 domain).
AFUN007886-RA	none	none	clathrin heavy chain
AFUN007104-RA	EZ971167_Afun005032,EZ973330_Afun007195,EZ973334_Afun007199,EZ978030_Afun012125	none	cleavage and polyadenylation specificity factor subunit 1
AFUN000609-RA	EZ979675_Afun013932,EZ979676_Afun013933	none	cleavage and polyadenylation specificity factor subunit 2
AFUN009182-RA	EZ978047_Afun012144	EZ923101_cmb2_c7920	cleavage and polyadenylation specificity factor subunit 3
AFUN009403-RA	EZ978943_Afun013130	none	cleavage and polyadenylation specificity factor subunit 4
AFUN009907-RA	none	none	cleavage and polyadenylation specificity factor subunit 6/7
AFUN010201-RA	EZ968395_Afun002260,EZ978361_Afun012495	none	cleavage stimulation factor subunit 2
AFUN007888-RA	EZ971721_Afun005586	EZ925121_cmb2_c9940	cleavage stimulation factor subunit 3
AFUN005009-RA	EZ968152_Afun002017	none	CLIP-associating protein 1/2
AFUN001587-RA	EZ980929_Afun015463	EZ926208_cmb2_c11027	Clip-domain serine protease
AFUN000319-RA	EZ979559_Afun013799	none	Clip-domain serine protease
AFUN005860-RA	none	none	Clip-Domain Serine Protease
AFUN005499-RA	none	none	Clip-Domain Serine Protease
AFUN001121-RA	none	none	Clip-Domain Serine Protease
AFUN007956-RA	none	none	Clip-domain serine protease
AFUN009688-RA	none	none	Clip-domain serine protease
AFUN000483-RA	EZ980141_Afun014463	none	Clip-domain serine protease
AFUN008494-RA	none	none	Clip-domain serine protease
AFUN006441-RA	none	none	Clip-domain serine protease
AFUN003962-RA	none	none	Clip-Domain Serine Protease
AFUN005642-RA	none	none	Clip-domain serine protease
AFUN006110-RA	none	none	Clip-domain serine protease
AFUN003564-RA	EZ974252_Afun008148	EZ922351_cmb2_c7170	Clip-domain serine protease
AFUN011553-RA	EZ977541_Afun011604,EZ980188_Afun014530,EZ980519_Afun014917	none	Clip-Domain Serine Protease
AFUN010671-RA	none	none	Clip-domain serine protease
AFUN010232-RA	none	none	Clip-Domain Serine Protease
AFUN015111-RA	EZ980317_Afun014677	none	Clip-domain serine protease
AFUN009320-RA	none	none	Clip-domain serine protease
AFUN003459-RA	none	none	Clip-domain serine protease
AFUN008423-RA	EZ977895_Afun011978	none	Clip-domain serine protease
AFUN008327-RA	none	EZ917023_cmb2_c1842	Clip-domain serine protease (CLIPD3)
AFUN008344-RA	none	none	CLIPD1 protein
AFUN011810-RA	none	none	clock
AFUN007290-RA	EZ974881_Afun008798	none	Coactosin-like protein
AFUN003138-RA	none	none	coatomer protein complex, subunit alpha (xenin)
AFUN006795-RA	EZ974899_Afun008818	EZ922691_cmb2_c7510	Coatomer protein complex, subunit beta 2
AFUN007801-RA	EZ970081_Afun003946	none	Coatomer subunit beta
AFUN002075-RA	EZ977894_Afun011977	none	Coenzyme Q10 homolog B (S. cerevisiae)
AFUN009336-RA	EZ974706_Afun008616	EZ917980_cmb2_c2799	cofilin
AFUN002959-RA	EZ971774_Afun005639,EZ973317_Afun007182,EZ979992_Afun014293	none	cohesin complex subunit SA-1/2
AFUN004412-RA	none	none	cohesin complex subunit SCC1
AFUN011612-RA	EZ976362_Afun010357	none	Cohesin loading complex subunit SCC4 homolog
AFUN011547-RA	EZ975316_Afun009263	none	coiled-coil and C2 domain-containing protein 1-like
AFUN009638-RA	EZ979686_Afun013946	none	Coiled-coil domain containing 101
AFUN005425-RA	none	EZ919433_cmb2_c4252	coiled-coil domain containing 43
AFUN002036-RA	EZ970131_Afun003996	none	coiled-coil domain-containing protein 102A
AFUN006861-RA	EZ976413_Afun010409	EZ921602_cmb2_c6421,EZ923713_cmb2_c8532	coiled-coil domain-containing protein 12
AFUN003622-RA	EZ980114_Afun014435	none	coiled-coil domain-containing protein 130
AFUN010224-RA	EZ970036_Afun003901	none	Coiled-coil domain-containing protein 22 homolog
AFUN003419-RA	none	none	coiled-coil domain-containing protein 34
AFUN010705-RA	none	none	Coiled-coil domain-containing protein 47
AFUN002966-RA	EZ975971_Afun009951	none	coiled-coil domain-containing protein 58
AFUN001872-RA	EZ976947_Afun010967	none	coiled-coil domain-containing protein 6
AFUN002257-RA	EZ976038_Afun010021	none	Coiled-coil-helix-coiled-coil-helix domain-containing protein 2, mitochondrial
AFUN009954-RA	EZ979538_Afun013775	none	Coiled-coil-helix-coiled-coil-helix domain-containing protein 7
AFUN005775-RA	none	none	collagen, type I/II/III/V/XI/XXIV/XXVII, alpha
AFUN001769-RA	EZ975218_Afun009159	EZ919660_cmb2_c4479	collagen, type IV, alpha
AFUN001768-RA	none	none	collagen, type IV, alpha
AFUN001066-RA	none	none	colmedin
AFUN009196-RA	EZ978066_Afun012164	none	COMM domain-containing protein 4
AFUN000497-RA	EZ976839_Afun010853	EZ921525_cmb2_c6344	COMPASS component SPP1
AFUN005651-RA	none	none	COMPASS component SWD2
AFUN009813-RA	EZ970130_Afun003995,EZ970457_Afun004322,EZ972873_Afun006738	none	Complement control protein
AFUN010778-RA	EZ971359_Afun005224,EZ972478_Afun006343	EZ924122_cmb2_c8941	Component of oligomeric golgi complex 3
AFUN002329-RA	EZ969739_Afun003604,EZ970964_Afun004829,EZ971581_Afun005446,EZ971850_Afun005715	none	condensin complex subunit 1
AFUN002515-RA	EZ972681_Afun006546,EZ980676_Afun015117	none	condensin complex subunit 2
AFUN002965-RA	none	none	condensin-2 complex subunit D3
AFUN010020-RA	EZ971196_Afun005061,EZ977793_Afun011871	none	conserved oligomeric Golgi complex component 4
AFUN004183-RA	EZ977879_Afun011962	none	Conserved oligomeric Golgi complex subunit 2
AFUN002533-RA	EZ969165_Afun003030,EZ979238_Afun013451	none	Conserved oligomeric Golgi complex subunit 8
AFUN011888-RA	EZ975219_Afun009160	none	Contactin associated protein-like 2
AFUN001159-RA	none	none	Control protein HCTL029
AFUN006655-RA	EZ976958_Afun010978	none	cop9 signalosome complex subunit
AFUN007507-RA	none	none	COP9 signalosome complex subunit 3
AFUN008370-RA	EZ977719_Afun011794	EZ920780_cmb2_c5599	COP9 signalosome complex subunit 5
AFUN003987-RA	EZ976740_Afun010750	none	COP9 signalosome complex subunit 6
AFUN000980-RA	EZ975152_Afun009089	none	COP9 signalosome complex subunit 8
AFUN000578-RA	EZ980066_Afun014379	none	copper chaperone for superoxide dismutase
AFUN000765-RA	none	none	copper homeostasis protein
AFUN010114-RA	none	none	copper-zinc (Cu-Zn) superoxide dismutase
AFUN009296-RA	EZ977543_Afun011606	EZ916662_cmb2_c1481	copper-zinc (Cu-Zn) superoxide dismutase
AFUN000449-RA	none	none	coproporphyrinogen III oxidase
AFUN009801-RA	none	none	Copz1 protein
AFUN008972-RA	none	none	corazonin
AFUN010099-RA	none	EZ916112_cmb2_c931	coronin homolog
AFUN001029-RA	EZ976492_Afun010489	EZ918028_cmb2_c2847	Coronin homolog
AFUN004521-RA	none	none	cortactin
AFUN010496-RA	none	none	COUP transcription factor 2
AFUN004856-RA	none	EZ915267_cmb2_lrc86,EZ915287_cmb2_lrc106,EZ915719_cmb2_lrc538,EZ915777_cmb2_lrc596,EZ916249_cmb2_lrc1068,EZ921045_cmb2_lrc5864	creatine kinase
AFUN001001-RA	EZ969778_Afun003643,EZ979531_Afun013768	none	crossover junction endonuclease MUS81
AFUN003613-RA	none	none	Crumbs
AFUN006601-RA	EZ970498_Afun004363,EZ979551_Afun013791	none	cryptochrome
AFUN011011-RA	none	none	cryptochrome 1
AFUN010876-RA	EZ968830_Afun002695,EZ968831_Afun002696,EZ969325_Afun003190,EZ978414_Afun012555	none	cryptochrome 2
AFUN007438-RA	EZ967237_Afun001102	none	CTCF-like protein
AFUN004225-RA	none	none	CTL-like protein 1
AFUN002682-RA	none	none	CTL-like protein 2
AFUN003852-RA	EZ974953_Afun008877	none	CTP synthase
AFUN010255-RA	EZ967615_Afun001480	none	Cu2+-exporting ATPase
AFUN007648-RA	EZ979451_Afun013683,EZ979452_Afun013684	none	cubilin
AFUN001644-RA	none	none	CUE domain-containing protein 2
AFUN010642-RA	EZ977490_Afun011548	EZ923796_cmb2_c8615,EZ925892_cmb2_c10711	cullin 1
AFUN004717-RA	EZ976099_Afun010086	EZ917976_cmb2_c2795,EZ920302_cmb2_c5121,EZ921551_cmb2_c6370	cullin 2
AFUN001151-RA	EZ975561_Afun009518	none	cullin 4
AFUN010737-RA	EZ975476_Afun009431	none	Cullin-associated NEDD8-dissociated protein 1
AFUN004759-RA	none	none	cuticular protein
AFUN010477-RA	none	none	cuticular protein 1 from CPFL family
AFUN010481-RA	none	none	cuticular protein 1 from fifty-one aa family
AFUN008665-RA	none	none	cuticular protein 1 in CPLCA family
AFUN010480-RA	none	none	cuticular protein 2 from fifty-one aa family
AFUN006524-RA	none	none	cuticular protein 3 from fifty-one aa family
AFUN008663-RA	none	none	Cuticular protein 3 in CPLCA family
AFUN005747-RA	none	none	cuticular protein 4 from fifty-one aa family
AFUN006309-RA	EZ977345_Afun011392	EZ915515_cmb2_c334,EZ916881_cmb2_c1700,EZ917581_cmb2_c2400	cuticular protein CPCFC family (CPCFC1)
AFUN008930-RA	EZ973577_Afun007453	none	cuticular protein CPLCG family (CPLCG1)
AFUN012023-RA	none	none	cuticular protein CPLCG family (CPLCG14)
AFUN012022-RA	none	none	cuticular protein CPLCG family (CPLCG15)
AFUN012021-RA	none	none	cuticular protein CPLCG family (CPLCG16)
AFUN008905-RA	none	none	cuticular protein CPLCG family (CPLCG18)
AFUN008916-RA	EZ979823_Afun014099	EZ915307_cmb2_lrc126,EZ926768_cmb2_lrc11587	cuticular protein CPLCG family (CPLCG21)
AFUN008921-RA	none	EZ916595_cmb2_c1414	cuticular protein CPLCG family (CPLCG24)
AFUN008927-RA	none	none	cuticular protein CPLCG family (CPLCG4)
AFUN008925-RA	EZ976485_Afun010482	none	cuticular protein CPLCG family (CPLCG5)
AFUN000834-RA	none	none	cuticular protein CPLCP12
AFUN009997-RA	none	none	cuticular protein CPLCP8
AFUN008907-RA	none	none	Cuticular protein CPLCW family (CPLCW2)
AFUN007018-RA	none	none	cuticular protein from two-cysteine family (CPT2)
AFUN009925-RA	none	none	cuticular protein RR-1 family (CPR101)
AFUN010682-RA	none	none	cuticular protein RR-1 family (CPR105)
AFUN005459-RA	none	none	cuticular protein RR-1 family (CPR106)
AFUN008446-RA	none	none	cuticular protein RR-1 family (CPR11)
AFUN003859-RA	EZ979184_Afun013390	EZ918610_cmb2_c3429	cuticular protein RR-1 family (CPR127)
AFUN004604-RA	none	none	cuticular protein RR-1 family (CPR137)
AFUN004601-RA	none	none	cuticular protein RR-1 family (CPR138)
AFUN008443-RA	none	none	cuticular protein RR-1 family (CPR14)
AFUN009941-RA	none	EZ923073_cmb2_c7892,EZ923816_cmb2_c8635	cuticular protein RR-1 family (CPR140)
AFUN009940-RA	none	none	cuticular protein RR-1 family (CPR141)
AFUN008442-RA	EZ974178_Afun008072	none	cuticular protein RR-1 family (CPR15)
AFUN008440-RA	none	none	cuticular protein RR-1 family (CPR16)
AFUN004577-RA	none	none	cuticular protein RR-1 family (CPR20)
AFUN010681-RA	EZ974693_Afun008603	none	cuticular protein RR-1 family (CPR30)
AFUN010683-RA	none	none	cuticular protein RR-1 family (CPR31)
AFUN010684-RA	none	none	cuticular protein RR-1 family (CPR32)
AFUN010685-RA	none	none	cuticular protein RR-1 family (CPR33)
AFUN009937-RA	none	none	cuticular protein RR-1 family (CPR34)
AFUN009933-RA	none	none	cuticular protein RR-1 family (CPR47)
AFUN009927-RA	none	none	cuticular protein RR-1 family (CPR55)
AFUN009922-RA	none	none	cuticular protein RR-1 family (CPR56)
AFUN009920-RA	none	none	cuticular protein RR-1 family (CPR58)
AFUN009919-RA	none	none	cuticular protein RR-1 family (CPR59)
AFUN008192-RA	none	none	cuticular protein RR-1 family (CPR61)
AFUN005342-RA	none	none	cuticular protein RR-1 family (CPR62)
AFUN009939-RA	none	EZ916465_cmb2_c1284	cuticular protein RR-1 family (CPR63)
AFUN009936-RA	none	none	cuticular protein RR-1 family (CPR66)
AFUN009928-RA	none	none	cuticular protein RR-1 family (CPR68)
AFUN009923-RA	none	none	cuticular protein RR-1 family (CPR69)
AFUN011088-RA	none	none	cuticular protein RR-1 family (CPR7)
AFUN005675-RA	none	none	cuticular protein RR-1 family (CPR79)
AFUN011087-RA	none	none	cuticular protein RR-1 family (CPR8)
AFUN005677-RA	EZ975797_Afun009768	none	cuticular protein RR-1 family (CPR81)
AFUN007919-RA	none	EZ920219_cmb2_c5038	cuticular protein RR-2 family (CPR10)
AFUN006563-RA	none	none	cuticular protein RR-2 family (CPR110)
AFUN002658-RA	none	none	cuticular protein RR-2 family (CPR112)
AFUN010493-RA	none	none	cuticular protein RR-2 family (CPR113)
AFUN007551-RA	none	none	cuticular protein RR-2 family (CPR125)
AFUN003857-RA	none	none	cuticular protein RR-2 family (CPR126)
AFUN001748-RA	none	none	cuticular protein RR-2 family (CPR129)
AFUN004689-RA	EZ974619_Afun008525	EZ925174_cmb2_c9993	cuticular protein RR-2 family (CPR130)
AFUN008748-RA	none	EZ924373_cmb2_c9192	cuticular protein RR-2 family (CPR134)
AFUN005982-RA	none	EZ915481_cmb2_c300,EZ916922_cmb2_c1741	cuticular protein RR-2 family (CPR135)
AFUN004126-RA	none	none	cuticular protein RR-2 family (CPR139)
AFUN010539-RA	none	none	cuticular protein RR-2 family (CPR143)
AFUN005948-RA	EZ977278_Afun011318	none	cuticular protein RR-2 family (CPR144)
AFUN010800-RA	EZ977872_Afun011955	none	cuticular protein RR-2 family (CPR146)
AFUN010797-RA	none	none	cuticular protein RR-2 family (CPR147)
AFUN005671-RA	none	none	cuticular protein RR-2 family (CPR151)
AFUN010798-RA	none	none	cuticular protein RR-2 family (CPR152)
AFUN004125-RA	none	EZ917282_cmb2_c2101,EZ922858_cmb2_lrc7677	cuticular protein RR-2 family (CPR70)
AFUN004124-RA	none	none	cuticular protein RR-2 family (CPR71)
AFUN000069-RA	none	none	cuticular protein RR-2 family (CPR82)
AFUN006418-RA	none	EZ925192_cmb2_c10011	cuticular protein RR-3 family (CPR111)
AFUN008415-RA	none	EZ916950_cmb2_c1769	cuticular protein TWDL family (TWDL1)
AFUN001203-RA	none	EZ918264_cmb2_c3083	cuticular protein TWDL family (TWDL10)
AFUN001202-RA	none	none	cuticular protein TWDL family (TWDL11)
AFUN004398-RA	none	none	cuticular protein TWDL family (TWDL12)
AFUN006675-RA	none	none	cuticular protein TWDL family (TWDL2)
AFUN005610-RA	none	none	cuticular protein TWDL family (TWDL9)
AFUN008662-RA	none	EZ921435_cmb2_c6254	Cuticular protein unclassified
AFUN003638-RA	EZ969972_Afun003837,EZ978239_Afun012356	none	CWC22 spliceosome-associated protein homolog
AFUN004834-RA	EZ970951_Afun004816,EZ980374_Afun014741	EZ922265_cmb2_c7084	CWF19-like protein 1 homolog
AFUN010040-RA	EZ978821_Afun012997	none	cyclic AMP-dependent transcription factor ATF-6 alpha
AFUN004803-RA	EZ976763_Afun010773	EZ921083_cmb2_c5902,EZ922289_cmb2_c7108	cyclic AMP-responsive element-binding protein 3
AFUN010623-RA	none	none	cyclic nucleotide gated channel, invertebrate
AFUN000612-RA	EZ978048_Afun012145	none	cyclin B
AFUN003955-RA	EZ972055_Afun005920	none	cyclin E
AFUN002450-RA	EZ967351_Afun001216	none	cyclin G-associated kinase
AFUN005171-RA	EZ978879_Afun013062	none	cyclin H
AFUN000336-RA	EZ967269_Afun001134	EZ922407_cmb2_c7226,EZ925549_cmb2_c10368	cyclin T
AFUN000969-RA	EZ977484_Afun011542	none	Cyclin-C
AFUN005256-RA	EZ978774_Afun012947	none	cyclin-dependent kinase 1
AFUN010964-RA	EZ969164_Afun003029	EZ921329_cmb2_c6148	cyclin-dependent kinase 12/13
AFUN004392-RA	EZ980879_Afun015393	none	cyclin-dependent kinase 2
AFUN000961-RA	EZ978699_Afun012862	EZ921677_cmb2_c6496	cyclin-dependent kinase 4
AFUN007631-RA	none	none	cyclin-dependent kinase 5
AFUN008810-RA	EZ970790_Afun004655,EZ979422_Afun013651	none	cyclin-dependent kinase 8/11
AFUN010587-RA	EZ978450_Afun012594	EZ915255_cmb2_c74,EZ915925_cmb2_c744,EZ919684_cmb2_c4503,EZ920617_cmb2_c5436,EZ928802_cmb2_s13621,EZ930944_cmb2_c15763,EZ931371_cmb2_c16190,EZ931563_cmb2_s16382	cyclin-dependent kinase 9
AFUN005243-RA	EZ978071_Afun012169	none	cyclin-dependent kinase regulatory subunit CKS1
AFUN000616-RA	EZ980904_Afun015433	none	cyclin-dependent kinase-like
AFUN001565-RA	EZ980846_Afun015352	none	cyclin-dependent kinases regulatory subunit 1
AFUN010088-RA	EZ975503_Afun009458	none	cyclin-related protein FAM58A
AFUN011642-RA	none	none	Cyclin-Y
AFUN010719-RA	EZ976141_Afun010130	none	Cyclophilin B precursor
AFUN002421-RA	none	none	Cys2His2 zinc finger developmental/cell cycle regulator, other
AFUN002158-RA	EZ968366_Afun002231,EZ976075_Afun010060	none	cystathionine beta-synthase
AFUN009546-RA	none	EZ920534_cmb2_c5353,EZ921248_cmb2_c6067	cystathionine gamma-lyase
AFUN001847-RA	EZ979545_Afun013783	none	cysteamine dioxygenase
AFUN002918-RA	EZ975490_Afun009445	none	cysteine desulfurase
AFUN009676-RA	EZ974331_Afun008229	none	cysteine dioxygenase
AFUN002973-RA	EZ979597_Afun013844	none	Cysteine sulfinic acid decarboxylase
AFUN010534-RA	none	none	Cysteine-rich PDZ-binding protein
AFUN002926-RA	none	none	Cysteine-rich secretory protein 2 precursor
AFUN004260-RA	none	none	Cysteine-rich venom protein
AFUN002998-RA	none	none	Cysteine-rich venom protein
AFUN006325-RA	EZ977042_Afun011063	none	cysteine-rich with EGF-like domain protein 2
AFUN001392-RA	EZ976036_Afun010019	none	cysteinyl-tRNA synthetase
AFUN002602-RA	EZ976255_Afun010246	none	cytochrome b-561 domain containing protein 2
AFUN005552-RA	EZ973470_Afun007341	EZ918710_cmb2_c3529	Cytochrome b-c1 complex subunit 6, mitochondrial
AFUN009482-RA	none	none	Cytochrome b5
AFUN010696-RA	none	none	cytochrome b5 domain-containing protein 1
AFUN005703-RA	none	none	Cytochrome b5 domain-containing protein 2 homolog
AFUN004322-RA	none	none	Cytochrome b5 outer mitochondrial membrane isoform
AFUN008040-RA	none	EZ924238_cmb2_c9057,EZ925654_cmb2_c10473	cytochrome b5 protein
AFUN007132-RA	EZ976980_Afun011000	none	Cytochrome b5 reductase 4
AFUN002199-RA	none	none	cytochrome b5-related
AFUN002200-RA	none	none	cytochrome b5-related
AFUN005328-RA	none	none	cytochrome c
AFUN003482-RA	EZ980572_Afun014981	none	cytochrome c oxidase assembly protein subunit 11
AFUN008117-RA	none	none	cytochrome c oxidase assembly protein subunit 15
AFUN006074-RA	EZ975457_Afun009412	none	cytochrome c oxidase assembly protein subunit 17
AFUN000905-RA	none	EZ922307_cmb2_c7126	Cytochrome c oxidase subunit 4 isoform 1, mitochondrial precursor
AFUN000229-RA	none	none	cytochrome c oxidase subunit 6a, mitochrondrial
AFUN010388-RA	EZ973619_Afun007495	none	cytochrome c oxidase subunit VIIa
AFUN005007-RA	none	none	Cytochrome c oxidase VIIc
AFUN010921-RA	none	none	cytochrome P450
AFUN006133-RA	EZ976722_Afun010731	none	cytochrome P450
AFUN006859-RA	none	none	cytochrome P450 (CYP18A1)
AFUN002275-RA	EZ970618_Afun004483	none	cytochrome P450 (CYP301A1)
AFUN004597-RA	EZ971583_Afun005448	none	cytochrome P450 (CYP302A1)
AFUN004884-RA	EZ978972_Afun013161	none	cytochrome P450 (CYP305A1)
AFUN006858-RA	none	none	cytochrome P450 (CYP306A1)
AFUN006578-RA	none	none	cytochrome P450 (CYP307B1)
AFUN002978-RA	none	none	cytochrome P450 (CYP314A1)
AFUN005715-RA	EZ969529_Afun003394,EZ978234_Afun012351	EZ918812_cmb2_c3631,EZ921943_cmb2_c6762,EZ922587_cmb2_c7406	cytochrome P450 (CYP315A1)
AFUN005103-RA	none	none	cytochrome P450 (CYP325F1)
AFUN005101-RA	EZ980760_Afun015227	none	cytochrome P450 (CYP325F2)
AFUN005102-RA	none	none	cytochrome P450 (CYP325G1)
AFUN007717-RA	none	none	cytochrome P450 (CYP325H1)
AFUN009115-RA	none	none	cytochrome P450 (CYP325K1)
AFUN002408-RA	EZ979306_Afun013523	none	cytochrome P450 (CYP329A1)
AFUN004720-RA	EZ969892_Afun003757,EZ972871_Afun006736	none	cytochrome P450 (CYP4AA1)
AFUN005864-RA	none	none	cytochrome P450 (CYP4AR1)
AFUN002128-RA	none	none	cytochrome P450 (CYP4C25)
AFUN006122-RA	EZ973158_Afun007023	none	cytochrome P450 (CYP4C27)
AFUN008841-RA	none	none	cytochrome P450 (CYP4C28)
AFUN006135-RA	EZ973262_Afun007127,EZ976917_Afun010936	none	cytochrome P450 (CYP4C36)
AFUN011481-RA	EZ975178_Afun009117	EZ921829_cmb2_c6648	cytochrome P450 (CYP4G17)
AFUN003690-RA	EZ980892_Afun015414	none	cytochrome P450 (CYP4H14)
AFUN004312-RA	none	none	cytochrome P450 (CYP4H17)
AFUN004315-RA	EZ978226_Afun012342	none	cytochrome P450 (CYP4H18)
AFUN005865-RA	EZ974983_Afun008909	none	cytochrome P450 (CYP4K2)
AFUN006702-RA	none	none	cytochrome P450 (CYP6AF1)
AFUN011130-RA	none	none	cytochrome P450 (CYP6AJ1)
AFUN000518-RA	none	none	cytochrome P450 (CYP6AK1)
AFUN009877-RA	none	none	cytochrome P450 (CYP6Z4)
AFUN001382-RA	none	none	cytochrome P450 (CYP9J5)
AFUN001383-RA	none	none	cytochrome P450 (CYP9J5)
AFUN007549-RA	EZ966278_Afun000143	none	cytochrome P450 (CYP9K1)
AFUN000915-RA	EZ968670_Afun002535,EZ969811_Afun003676	none	Cytohesin-1 isoform 2
AFUN000705-RA	EZ976298_Afun010290	EZ915288_cmb2_lrc107,EZ916039_cmb2_c858,EZ917836_cmb2_lrc2655	Cytoplasmic dynein 1 light intermediate chain 2
AFUN002127-RA	EZ970660_Afun004525	none	cytoplasmic FMR1 interacting protein
AFUN001997-RA	none	none	cytoplasmic polyadenylation element binding protein 2
AFUN006882-RA	EZ979447_Afun013679	none	cytoplasmic tRNA 2-thiolation protein 1
AFUN009536-RA	EZ966459_Afun000324,EZ967315_Afun001180,EZ968031_Afun001896,EZ974429_Afun008329,EZ974430_Afun008330	EZ919640_cmb2_c4459	cytoskeleton-associated protein 5
AFUN011017-RA	none	EZ920698_cmb2_c5517	cytosol aminopeptidase
AFUN007986-RA	none	none	Cytosolic carboxypeptidase 6
AFUN007050-RA	EZ978201_Afun012314	none	cytosolic Fe-S cluster assembly factor AGAP009023
AFUN007530-RA	EZ974962_Afun008887	EZ922305_cmb2_c7124	Cytosolic Fe-S cluster assembly factor NUBP1 homolog
AFUN007593-RA	EZ976219_Afun010210	none	cytosolic iron-sulfur protein assembly protein Ciao1
AFUN005005-RA	EZ976724_Afun010733	none	cytosolic nonspecific dipeptidase
AFUN009533-RA	none	none	cytosolic prostaglandin-E synthase
AFUN005625-RA	none	none	CzcD (Cation-efflux system membrane protein)
AFUN011438-RA	EZ976407_Afun010402	EZ916001_cmb2_c820,EZ916464_cmb2_c1283,EZ921837_cmb2_c6656,EZ926815_cmb2_c11634,EZ928292_cmb2_c13111,EZ928446_cmb2_c13265	D-2-hydroxyglutarate dehydrogenase, mitochondrial
AFUN001291-RA	EZ979047_Afun013239	EZ920938_cmb2_c5757	D-amino-acid oxidase
AFUN003032-RA	none	none	D-aspartate oxidase
AFUN007823-RA	none	none	D-tyrosyl-tRNA(Tyr) deacylase
AFUN008807-RA	none	none	dachs
AFUN001271-RA	none	none	DAMOX
AFUN003242-RA	EZ971407_Afun005272,EZ976480_Afun010477	none	DBH-like monooxygenase protein 1
AFUN003985-RA	EZ977513_Afun011571	none	dCMP deaminase
AFUN005879-RA	EZ976956_Afun010976	none	DCN1-like protein 1
AFUN000803-RA	EZ978244_Afun012361	none	DDB1- and CUL4-associated factor 15
AFUN011676-RA	EZ974855_Afun008771	none	DDRGK domain-containing protein 1
AFUN000031-RA	none	none	de-etiolated-1
AFUN000404-RA	none	none	DEAD box polypeptide 5
AFUN011002-RA	EZ968397_Afun002262,EZ973238_Afun007103	none	DEAH (Asp-Glu-Ala-His) box polypeptide 34
AFUN001665-RA	none	none	decaprenyl-diphosphate synthase subunit 1
AFUN001485-RA	none	none	Dedicator of cytokinesis protein 1
AFUN001878-RA	EZ968009_Afun001874,EZ968197_Afun002062,EZ968282_Afun002147,EZ971262_Afun005127,EZ972269_Afun006134	none	Dedicator of cytokinesis protein 7
AFUN005153-RA	none	none	Defective proboscis extension response
AFUN009204-RA	none	none	defective proboscis extension response
AFUN003066-RA	none	none	Defective proboscis extension response
AFUN005486-RA	EZ979758_Afun014026	none	defective proboscis extension response
AFUN006362-RA	EZ978963_Afun013151	none	Defective proboscis extension response
AFUN006136-RA	none	none	Defective proboscis extension response
AFUN006123-RA	none	none	Defective proboscis extension response
AFUN006121-RA	none	none	Defective proboscis extension response
AFUN010017-RA	none	none	defense protein
AFUN004556-RA	none	none	defense protein 3
AFUN003746-RA	none	none	defensin anti-microbial peptide
AFUN014105-RA	none	none	defensin anti-microbial peptide
AFUN006915-RA	none	none	defensin anti-microbial peptide
AFUN005991-RA	none	none	Dehydrogenase/reductase SDR family member 11 precursor
AFUN004873-RA	EZ974145_Afun008039	none	dehydrogenase/reductase SDR family member 11 precursor
AFUN009147-RA	EZ980270_Afun014624	EZ922613_cmb2_c7432	Dehydrogenase/reductase SDR family member 11 precursor
AFUN009281-RA	EZ978475_Afun012622	none	dehydrogenase/reductase SDR family member 4
AFUN007644-RA	EZ980750_Afun015217	none	dehydrogenase/reductase SDR family protein 7-like
AFUN005466-RA	EZ966293_Afun000158,EZ967599_Afun001464,EZ973929_Afun007817	none	delta-1-pyrroline-5-carboxylate synthetase
AFUN003152-RA	EZ969285_Afun003150,EZ971004_Afun004869	none	Delta, transcript variant A
AFUN008555-RA	EZ978026_Afun012121	none	delta(3,5)-Delta(2,4)-dienoyl-CoA isomerase
AFUN002251-RA	none	none	deltex
AFUN007937-RA	EZ974856_Afun008772	none	deoxyhypusine monooxygenase
AFUN001645-RA	EZ974254_Afun008150	none	deoxynucleoside kinase
AFUN010085-RA	none	none	deoxyribodipyrimidine photo-lyase
AFUN001802-RA	none	none	deoxyribose-phosphate aldolase
AFUN005875-RA	EZ975825_Afun009796	none	Dephospho-CoA kinase domain-containing protein
AFUN009515-RA	none	none	DET1- and DDB1-associated protein 1
AFUN008699-RA	EZ976556_Afun010558	none	Developmentally regulated GTP-binding protein
AFUN005085-RA	EZ975763_Afun009731	none	developmentally-regulated GTP-binding protein 2
AFUN005531-RA	EZ971495_Afun005360,EZ972149_Afun006014,EZ972637_Afun006502	none	diacylglycerol kinase (ATP dependent)
AFUN011718-RA	none	none	diacylglycerol kinase (ATP dependent)
AFUN002764-RA	none	EZ919592_cmb2_c4411	diacylglycerol kinase (ATP dependent)
AFUN000652-RA	none	none	diacylglycerol O-acyltransferase 1
AFUN005545-RA	none	none	Diamine acetyltransferase 1
AFUN009596-RA	EZ968252_Afun002117	none	Differentially expressed in FDCP 6-like protein
AFUN011795-RA	EZ975771_Afun009740	none	Differentially expressed in FDCP 8 homolog
AFUN009114-RA	EZ980288_Afun014644	EZ925721_cmb2_c10540	DiGeorge syndrome critical region gene 8
AFUN008818-RA	EZ974763_Afun008675	EZ924233_cmb2_c9052	dihydrodiol dehydrogenase / D-xylose 1-dehydrogenase (NADP)
AFUN003164-RA	EZ976854_Afun010869	none	dihydrofolate reductase
AFUN008584-RA	EZ973827_Afun007711	none	dihydrolipoamide dehydrogenase
AFUN009093-RA	EZ974762_Afun008674	none	dihydropteridine reductase
AFUN008862-RA	none	none	dihydropyridine-sensitive l-type calcium channel
AFUN011313-RA	none	none	dihydropyrimidinase
AFUN008082-RA	EZ971315_Afun005180,EZ972531_Afun006396,EZ980534_Afun014936	none	dihydropyrimidine dehydrogenase (NADP+)
AFUN005191-RA	EZ973962_Afun007850	none	Dimeric dihydrodiol dehydrogenase
AFUN000180-RA	none	none	dimethyladenosine transferase 1, mitochondrial
AFUN001591-RA	none	none	dimethylargininase
AFUN000791-RA	EZ979980_Afun014279	none	Dipeptidase 2
AFUN003968-RA	EZ967221_Afun001086,EZ976404_Afun010399	none	dipeptidyl-peptidase 4
AFUN005904-RA	EZ973934_Afun007822	EZ921357_cmb2_c6176	dipeptidyl-peptidase III
AFUN008771-RA	none	EZ917942_cmb2_c2761,EZ918628_cmb2_c3447,EZ918697_cmb2_c3516,EZ923234_cmb2_c8053,EZ926213_cmb2_c11032	diphosphoinositol-polyphosphate diphosphatase
AFUN006921-RA	none	none	diphthamide biosynthesis protein 3
AFUN005884-RA	EZ976808_Afun010822	none	diphthine synthase
AFUN001278-RA	EZ971257_Afun005122,EZ972619_Afun006484,EZ979206_Afun013412	none	Disconnected protein
AFUN003101-RA	none	none	disintegrin and metalloproteinase domain-containing protein 10
AFUN011328-RA	none	none	disintegrin and metalloproteinase domain-containing protein 17
AFUN000254-RA	none	EZ921080_cmb2_c5899	disks large protein 1
AFUN001705-RA	none	EZ923566_cmb2_c8385	ditrans,polycis-polyprenyl diphosphate synthase
AFUN005821-RA	none	none	diueretic hormone 44
AFUN007814-RA	EZ975376_Afun009325	none	diuretic hormone 31
AFUN002675-RA	EZ971299_Afun005164	none	DNA cross-link repair 1A protein
AFUN011584-RA	none	none	DNA cross-link repair 1C protein
AFUN006216-RA	EZ977476_Afun011533	EZ918026_cmb2_c2845	DNA damage-regulated autophagy modulator protein 2
AFUN004980-RA	EZ979798_Afun014072	none	DNA excision repair protein ERCC-1
AFUN003204-RA	EZ968344_Afun002209,EZ976095_Afun010082	none	DNA excision repair protein ERCC-3
AFUN001128-RA	EZ971947_Afun005812	none	DNA excision repair protein ERCC-4
AFUN007277-RA	EZ980825_Afun015325	none	DNA excision repair protein ERCC-5
AFUN000857-RA	none	none	DNA fragmentation factor, 40 kD, beta subunit
AFUN003708-RA	EZ970547_Afun004412	none	DNA helicase
AFUN000032-RA	EZ975857_Afun009829	none	DNA helicase MCM9
AFUN005193-RA	EZ979567_Afun013809	none	DNA ligase 1
AFUN005811-RA	none	none	DNA ligase 4
AFUN010527-RA	none	none	DNA mismatch repair protein MLH1
AFUN003169-RA	EZ969931_Afun003796	none	DNA mismatch repair protein MSH2
AFUN005373-RA	EZ972698_Afun006563,EZ972808_Afun006673	none	DNA mismatch repair protein MSH4
AFUN008530-RA	EZ972972_Afun006837,EZ980455_Afun014836	none	DNA mismatch repair protein MSH5
AFUN003768-RA	EZ969151_Afun003016,EZ979227_Afun013437	none	DNA mismatch repair protein MSH6
AFUN008045-RA	EZ973173_Afun007038	none	DNA mismatch repair protein PMS2
AFUN004157-RA	EZ970268_Afun004133,EZ971108_Afun004973,EZ971953_Afun005818,EZ972298_Afun006163	none	DNA polymerase alpha subunit A
AFUN005906-RA	none	none	DNA polymerase alpha subunit B
AFUN009248-RA	EZ979608_Afun013857	none	DNA polymerase delta small subunit
AFUN004309-RA	none	none	DNA polymerase delta subunit 3
AFUN004533-RA	EZ971503_Afun005368	none	DNA polymerase epsilon subunit 1
AFUN004534-RA	EZ970913_Afun004778,EZ980354_Afun014720	none	DNA polymerase epsilon subunit 2
AFUN004649-RA	none	none	DNA polymerase epsilon subunit 4
AFUN007796-RA	none	none	DNA polymerase eta
AFUN011277-RA	EZ968782_Afun002647,EZ978838_Afun013015	none	DNA polymerase iota
AFUN001176-RA	none	none	DNA polymerase sigma
AFUN007783-RA	none	none	DNA polymerase theta
AFUN001381-RA	EZ970774_Afun004639	none	DNA polymerase theta (Helicase domain only)
AFUN001442-RA	none	none	DNA primase large subunit
AFUN010991-RA	EZ979079_Afun013273	none	DNA primase small subunit
AFUN000924-RA	EZ973923_Afun007811	none	DNA repair and recombination protein RAD54 and RAD54-like protein
AFUN006433-RA	EZ971126_Afun004991,EZ971837_Afun005702,EZ972208_Afun006073	none	DNA repair and recombination protein RAD54B
AFUN008973-RA	EZ979312_Afun013529	none	DNA repair protein RAD50
AFUN007763-RA	EZ972062_Afun005927,EZ977828_Afun011908	EZ917875_cmb2_c2694,EZ926260_cmb2_c11079	DNA repair protein RAD51
AFUN000099-RA	none	none	DNA repair protein Rad62
AFUN011788-RA	EZ972936_Afun006801,EZ980308_Afun014668,EZ980309_Afun014669	none	DNA repair protein REV1
AFUN010694-RA	EZ979794_Afun014068	none	DNA replication complex GINS protein pSF2
AFUN010890-RA	EZ977293_Afun011336	none	DNA replication licensing factor MCM2
AFUN005147-RA	EZ969445_Afun003310	EZ919119_cmb2_c3938	DNA replication licensing factor MCM3
AFUN004475-RA	EZ972556_Afun006421,EZ973196_Afun007061	none	DNA replication licensing factor MCM4
AFUN005888-RA	none	none	DNA replication licensing factor MCM5
AFUN001909-RA	none	none	DNA replication licensing factor Mcm6
AFUN000282-RA	EZ972398_Afun006263,EZ979962_Afun014257	none	DNA replication licensing factor MCM7
AFUN009267-RA	none	EZ925104_cmb2_c9923	DNA topoisomerase 2-associated protein PAT1
AFUN000786-RA	EZ966721_Afun000586,EZ974919_Afun008842	EZ923165_cmb2_c7984,EZ923333_cmb2_c8152,EZ925755_cmb2_c10574	DNA topoisomerase I
AFUN006128-RA	EZ976738_Afun010748	none	DNA topoisomerase II
AFUN003388-RA	none	none	DNA-binding protein inhibitor ID
AFUN010774-RA	EZ971019_Afun004884,EZ971408_Afun005273	none	DNA-dependent protein kinase catalytic subunit
AFUN011335-RA	EZ976482_Afun010479	EZ921381_cmb2_c6200	DNA-directed RNA polymerase I subunit RPA12
AFUN005330-RA	EZ975084_Afun009017	none	DNA-directed RNA polymerase I subunit RPA2
AFUN000858-RA	EZ974058_Afun007950	none	DNA-directed RNA polymerase I subunit RPA49
AFUN010336-RA	EZ975358_Afun009306	EZ919214_cmb2_c4033	DNA-directed RNA polymerase II subunit RPB1
AFUN005201-RA	EZ976517_Afun010516	none	DNA-directed RNA polymerase II subunit RPB11
AFUN010807-RA	EZ974978_Afun008904	none	DNA-directed RNA polymerase II subunit RPB3
AFUN009179-RA	none	none	DNA-directed RNA polymerase II subunit RPB4
AFUN004346-RA	none	none	DNA-directed RNA polymerase II subunit RPB9
AFUN000496-RA	EZ969068_Afun002933,EZ969590_Afun003455,EZ969701_Afun003566,EZ976908_Afun010927,EZ976909_Afun010928	none	DNA-directed RNA polymerase III subunit RPC1
AFUN003992-RA	EZ969499_Afun003364,EZ972047_Afun005912,EZ977643_Afun011713	none	DNA-directed RNA polymerase III subunit RPC2
AFUN011744-RA	none	none	DNA-directed RNA polymerase III subunit RPC4
AFUN004779-RA	EZ976371_Afun010366	none	DNA-directed RNA polymerase III subunit RPC5
AFUN006731-RA	EZ980257_Afun014608	none	DNA-directed RNA polymerase III subunit RPC6
AFUN004088-RA	EZ977858_Afun011940	EZ918479_cmb2_c3298,EZ918811_cmb2_c3630	DNA-directed RNA polymerase III subunit RPC7
AFUN002799-RA	EZ977443_Afun011499	none	DNA-directed RNA polymerase III subunit RPC8
AFUN000727-RA	EZ977412_Afun011464	none	DNA-directed RNA polymerase III subunit RPC9
AFUN009831-RA	EZ967607_Afun001472,EZ968023_Afun001888,EZ974746_Afun008658	none	DNA-directed RNA polymerase, mitochondrial
AFUN003087-RA	EZ978377_Afun012514	none	DNA-directed RNA polymerases I and III subunit RPAC1
AFUN005405-RA	EZ978293_Afun012417	none	DNA-directed RNA polymerases I and III subunit RPAC2
AFUN000095-RA	EZ975039_Afun008969	none	DNA-directed RNA polymerases I, II, and III subunit RPABC1
AFUN010454-RA	EZ976257_Afun010248	none	DNA-directed RNA polymerases I, II, and III subunit RPABC2
AFUN004074-RA	EZ973994_Afun007886	none	DNA-directed RNA polymerases I, II, and III subunit RPABC3
AFUN001149-RA	EZ976427_Afun010423	none	DNA-repair protein complementing XP-A cells
AFUN011902-RA	none	none	DNA-repair protein XRCC2
AFUN010131-RA	none	none	DnaJ (Hsp40) homolog, subfamily A, member 1
AFUN011441-RA	none	none	DnaJ (Hsp40) homolog, subfamily B, member 3
AFUN004756-RA	none	none	DnaJ (Hsp40) homolog, subfamily C, member 28
AFUN004590-RA	EZ973928_Afun007816	EZ917987_cmb2_c2806	DnaJ homolog subfamily A member 1
AFUN008816-RA	none	none	DnaJ homolog subfamily A member 5
AFUN007983-RA	EZ973719_Afun007599	EZ918822_cmb2_c3641	DnaJ homolog subfamily B
AFUN007380-RA	EZ966862_Afun000727,EZ975542_Afun009499	none	DnaJ homolog subfamily B member 11
AFUN004839-RA	EZ974006_Afun007898	none	DnaJ homolog subfamily B member 4
AFUN005571-RA	EZ974276_Afun008173	EZ917718_cmb2_c2537,EZ919475_cmb2_c4294	DnaJ homolog subfamily C
AFUN003494-RA	none	none	DnaJ homolog subfamily C member 11
AFUN000780-RA	EZ975874_Afun009846	none	DnaJ homolog subfamily C member 14
AFUN004184-RA	EZ979507_Afun013744	none	DnaJ homolog subfamily C member 17
AFUN002418-RA	EZ975362_Afun009311	none	DnaJ homolog subfamily C member 19
AFUN007560-RA	EZ975026_Afun008956	none	DnaJ homolog subfamily C member 25
AFUN005006-RA	none	none	DnaJ homolog subfamily C member 5
AFUN005628-RA	EZ966298_Afun000163,EZ973944_Afun007832	EZ916775_cmb2_c1594,EZ918808_cmb2_c3627	DnaJ homolog subfamily C member 7
AFUN008482-RA	EZ976734_Afun010743	none	DnaJ homolog subfamily C member 8
AFUN008500-RA	none	none	DnaJ homolog subfamily C member 9
AFUN005761-RA	EZ979297_Afun013514	none	DnaJ-like protein subfamily C
AFUN010419-RA	EZ972084_Afun005949,EZ972878_Afun006743	none	DnaJ-like protein subfamily C
AFUN009575-RA	none	none	dolichol kinase
AFUN005668-RA	none	none	dolichol-phosphate mannosyltransferase
AFUN007584-RA	EZ977147_Afun011175	none	dolichyl-diphosphooligosaccharide--protein glycosyltransferase
AFUN002819-RA	EZ974792_Afun008705	none	dolichyl-phosphate mannosyltransferase polypeptide 2, regulatory subunit
AFUN003928-RA	none	none	dolichyl-phosphate-mannose-protein mannosyltransferase
AFUN004623-RA	none	none	dolichyl-phosphate-mannose-protein mannosyltransferase
AFUN008559-RA	EZ978974_Afun013163	EZ919349_cmb2_c4168,EZ923603_cmb2_c8422	dolichyldiphosphatase
AFUN009751-RA	EZ978930_Afun013116	none	DOPA decarboxylase
AFUN009754-RA	none	none	DOPA decarboxylase
AFUN002922-RA	none	none	Dopa decarboxylase
AFUN010351-RA	EZ980648_Afun015081	none	dopamine beta-monooxygenase
AFUN002194-RA	none	none	dopamine N acetyltransferase
AFUN004308-RA	EZ976193_Afun010184	EZ921165_cmb2_c5984	Double Oxidase: Two Peroxidase domains.
AFUN001837-RA	none	none	double-strand break repair protein MRE11
AFUN010605-RA	none	none	doublecortin and CaM kinase-like 1
AFUN004824-RA	EZ972725_Afun006590,EZ973049_Afun006914,EZ973050_Afun006915	none	Down syndrome cell adhesion molecule
AFUN005803-RA	EZ980027_Afun014335,EZ980028_Afun014336	none	Down syndrome cell adhesion molecule-like protein 1
AFUN001585-RA	EZ980551_Afun014955	none	DRN-tre
AFUN008017-RA	EZ980150_Afun014476	none	dTMP kinase
AFUN001465-RA	none	none	DTW domain-containing protein 1
AFUN007973-RA	none	none	DTW domain-containing protein 2
AFUN010730-RA	EZ978436_Afun012579	none	Dual Oxidase: Peroxidase and NADPH-Oxidase domains.
AFUN008141-RA	none	none	dual specificity phosphatase
AFUN010906-RA	EZ967095_Afun000960	EZ925769_cmb2_c10588	dual specificity phosphatase
AFUN005367-RA	EZ978783_Afun012956	none	dual specificity phosphatase
AFUN009476-RA	none	none	dual specificity phosphatase 12
AFUN000646-RA	none	none	Dual specificity tyrosine-phosphorylation-regulated kinase
AFUN003229-RA	EZ978270_Afun012389	none	duplex-specific nuclease
AFUN001018-RA	EZ978931_Afun013117	none	Duplex-specific nuclease
AFUN011926-RA	none	EZ915551_cmb2_c370,EZ915955_cmb2_c774,EZ926354_cmb2_c11173,EZ926416_cmb2_c11235,EZ926440_cmb2_c11259,EZ926601_cmb2_c11420,EZ930554_cmb2_c15373	dynactin 1
AFUN009400-RA	EZ978121_Afun012224	none	dynactin 3
AFUN006696-RA	EZ979214_Afun013423	EZ925811_cmb2_c10630	dynactin 4
AFUN010643-RA	EZ966327_Afun000192	none	Dynactin 5 (p25)
AFUN006411-RA	EZ978988_Afun013178	none	dynactin 6
AFUN001025-RA	EZ978473_Afun012620	none	dynactin subunit 2
AFUN009993-RA	EZ967233_Afun001098,EZ975626_Afun009587	EZ920806_cmb2_c5625	dynamin 1-like protein
AFUN007890-RA	EZ966228_Afun000093,EZ974850_Afun008766	none	dynamin GTPase
AFUN008873-RA	none	none	Dynein assembly factor 1, axonemal homolog
AFUN008846-RA	none	none	dynein heavy chain
AFUN004902-RA	none	none	Dynein heavy chain
AFUN001717-RA	EZ966591_Afun000456,EZ969035_Afun002900,EZ969566_Afun003431	none	dynein heavy chain 1, cytosolic
AFUN006188-RA	none	none	Dynein heavy chain 2
AFUN004616-RA	none	none	dynein heavy chain 2, cytosolic
AFUN003490-RA	none	none	dynein heavy chain 9, axonemal
AFUN001724-RA	none	none	dynein heavy chain, axonemal
AFUN006572-RA	none	none	dynein intermediate chain 1, axonemal
AFUN004100-RA	none	none	dynein intermediate chain 2, axonemal
AFUN004101-RA	EZ966936_Afun000801,EZ968311_Afun002176	none	dynein intermediate chain 2, axonemal
AFUN007304-RA	none	none	dynein intermediate chain, cytosolic
AFUN005882-RA	none	none	dynein light chain 1, axonemal
AFUN007026-RA	none	none	Dynein light chain 1, axonemal
AFUN011005-RA	none	none	dynein light chain LC8-type
AFUN005113-RA	EZ976296_Afun010288	none	dynein light chain roadblock-type
AFUN009177-RA	EZ976799_Afun010811	EZ920450_cmb2_c5269	dynein light chain Tctex-type 1
AFUN005188-RA	none	none	dynein light intermediate chain 1, cytosolic
AFUN002215-RA	none	none	dynein light intermediate chain 2, cytosolic
AFUN005822-RA	none	none	Dynein, axonemal, heavy chain 5
AFUN003407-RA	none	none	Dynein, axonemal, heavy chain 5
AFUN000677-RA	none	none	dystroglycan 1
AFUN003148-RA	EZ971352_Afun005217,EZ979097_Afun013296	none	Dystrophin Dp427c isoform
AFUN000199-RA	EZ967831_Afun001696,EZ968238_Afun002103	EZ920391_cmb2_c5210,EZ923313_cmb2_c8132	E1A/CREB-binding protein
AFUN008394-RA	none	none	E2F transcription factor 4/5
AFUN010064-RA	EZ975827_Afun009798	none	E3 SUMO-protein ligase PIAS2
AFUN007931-RA	EZ968638_Afun002503,EZ969172_Afun003037,EZ970276_Afun004141	none	E3 SUMO-protein ligase RanBP2
AFUN011042-RA	EZ969173_Afun003038	none	E3 ubiquitin ligase SMURF1/2
AFUN002148-RA	EZ966885_Afun000750,EZ968918_Afun002783	none	E3 ubiquitin-protein ligase
AFUN006009-RA	EZ967350_Afun001215,EZ967488_Afun001353,EZ968923_Afun002788	none	E3 ubiquitin-protein ligase Arkadia
AFUN009779-RA	EZ968707_Afun002572	none	E3 ubiquitin-protein ligase BRE1
AFUN009882-RA	EZ967385_Afun001250,EZ976732_Afun010741	EZ924274_cmb2_c9093	E3 ubiquitin-protein ligase EDD1
AFUN008456-RA	none	none	E3 ubiquitin-protein ligase FANCL
AFUN000949-RA	none	none	E3 ubiquitin-protein ligase Hakai
AFUN005298-RA	EZ967606_Afun001471	EZ923170_cmb2_c7989	E3 ubiquitin-protein ligase HECTD1
AFUN002955-RA	none	none	E3 ubiquitin-protein ligase HERC4
AFUN003934-RA	none	none	E3 ubiquitin-protein ligase MARCH1/8
AFUN005704-RA	EZ976012_Afun009994	EZ920530_cmb2_c5349	E3 ubiquitin-protein ligase MARCH5
AFUN000741-RA	none	none	E3 ubiquitin-protein ligase MARCH6
AFUN000989-RA	none	none	E3 ubiquitin-protein ligase mind-bomb
AFUN010274-RA	EZ968711_Afun002576	none	E3 ubiquitin-protein ligase mind-bomb
AFUN011773-RA	EZ974207_Afun008101	none	E3 ubiquitin-protein ligase MUL1
AFUN001624-RA	none	none	E3 ubiquitin-protein ligase MYLIP
AFUN006244-RA	none	none	E3 ubiquitin-protein ligase NEDD4
AFUN011303-RA	EZ976119_Afun010107	none	E3 ubiquitin-protein ligase NEDD4
AFUN000018-RA	EZ978114_Afun012217	none	E3 ubiquitin-protein ligase NRDP1
AFUN004871-RA	EZ967828_Afun001693,EZ969907_Afun003772,EZ977497_Afun011555	none	E3 ubiquitin-protein ligase RFWD3
AFUN001661-RA	none	none	E3 ubiquitin-protein ligase RNF1/2
AFUN009388-RA	none	none	E3 ubiquitin-protein ligase RNF115/126
AFUN001704-RA	EZ968759_Afun002624,EZ975579_Afun009536	EZ918606_cmb2_c3425	E3 ubiquitin-protein ligase RNF13
AFUN008961-RA	EZ974466_Afun008368	none	E3 ubiquitin-protein ligase RNF139
AFUN014946-RA	EZ977525_Afun011586	none	E3 ubiquitin-protein ligase RNF146
AFUN009598-RA	EZ979034_Afun013226	none	E3 ubiquitin-protein ligase RNF25
AFUN009839-RA	EZ971894_Afun005759,EZ971987_Afun005852,EZ972177_Afun006042,EZ972412_Afun006277,EZ972958_Afun006823,EZ973002_Afun006867,EZ977908_Afun011991	EZ916243_cmb2_lrc1062,EZ917223_cmb2_lrc2042,EZ918109_cmb2_c2928,EZ920032_cmb2_c4851,EZ922322_cmb2_c7141	E3 ubiquitin-protein ligase RNF31
AFUN002535-RA	EZ972912_Afun006777,EZ972985_Afun006850	none	E3 ubiquitin-protein ligase SH3RF
AFUN002093-RA	EZ972640_Afun006505,EZ979678_Afun013937	none	E3 ubiquitin-protein ligase SHPRH
AFUN008682-RA	EZ978705_Afun012870	none	E3 ubiquitin-protein ligase SIAH1
AFUN000618-RA	none	none	E3 ubiquitin-protein ligase synoviolin
AFUN011528-RA	none	none	E3 ubiquitin-protein ligase Topors
AFUN004812-RA	EZ966363_Afun000228	none	E3 ubiquitin-protein ligase TRIP12
AFUN005741-RA	EZ969039_Afun002904,EZ969428_Afun003293,EZ979128_Afun013328	none	E3 ubiquitin-protein ligase UBR3
AFUN005737-RA	none	none	E3 ubiquitin-protein ligase UBR3
AFUN005299-RA	EZ975822_Afun009793	EZ917631_cmb2_c2450	E3 ubiquitin-protein ligase UBR7
AFUN006347-RA	EZ969765_Afun003630,EZ973357_Afun007222,EZ977059_Afun011080	none	E3 UFM1-protein ligase 1 homolog
AFUN004906-RA	none	none	early B-cell factor
AFUN008124-RA	EZ973055_Afun006920	none	early growth response protein 1
AFUN002168-RA	EZ971379_Afun005244	EZ920235_cmb2_c5054	ebony
AFUN007615-RA	none	none	ecdysis-triggering hormone
AFUN000298-RA	EZ967974_Afun001839,EZ977759_Afun011835	none	ecdysoneless homolog
AFUN002865-RA	none	none	Ecdysteroid UDP-glucosyltransferase
AFUN001129-RA	EZ976035_Afun010017	none	Ecdysteroid-regulated protein
AFUN006851-RA	EZ976279_Afun010271	EZ919008_cmb2_c3827,EZ922483_cmb2_c7302	Echinoderm microtubule associated protein like 1
AFUN002831-RA	none	none	Echinoderm microtubule-associated protein-like 2
AFUN002233-RA	none	EZ922649_cmb2_c7468	echinoid
AFUN002236-RA	none	none	echinoid
AFUN003487-RA	none	none	eclosion hormone
AFUN006108-RA	EZ973722_Afun007602	EZ920669_cmb2_c5488	ectonucleoside triphosphate diphosphohydrolase 5/6
AFUN005720-RA	none	none	EF-hand calcium-binding domain-containing protein 1
AFUN008204-RA	none	none	EF-hand calcium-binding domain-containing protein 1
AFUN001572-RA	none	none	EF-hand domain (C-terminal) containing 1
AFUN008596-RA	none	none	EF-hand domain (C-terminal) containing 2
AFUN011425-RA	none	none	EF-hand domain family, member A1
AFUN004563-RA	EZ976271_Afun010262	none	EH domain-containing protein 1
AFUN002767-RA	EZ975984_Afun009964	EZ924326_cmb2_c9145	eiger
AFUN005577-RA	EZ976137_Afun010125	none	ELAV (embryonic lethal, abnormal vision, Drosophila)-like 1
AFUN000019-RA	none	none	ELAV (embryonic lethal, abnormal vision, Drosophila)-like 1
AFUN008824-RA	EZ978608_Afun012768	EZ920581_cmb2_c5400,EZ921006_cmb2_c5825	ELAV (embryonic lethal, abnormal vision, Drosophila)-like 1
AFUN004494-RA	EZ974708_Afun008619	none	electron transfer flavoprotein subunit beta, mitochondrial
AFUN010102-RA	none	none	electron-transferring-flavoprotein dehydrogenase
AFUN002525-RA	none	EZ921360_cmb2_c6179	Electroneutral potassium-chloride cotransporter 1
AFUN008308-RA	EZ977906_Afun011989	none	ELMO domain-containing protein 2
AFUN007061-RA	EZ976373_Afun010368	none	elongation factor 1 alpha-like protein
AFUN002084-RA	EZ973366_Afun007231	EZ917681_cmb2_c2500,EZ920187_cmb2_c5006	elongation factor 1-alpha
AFUN002247-RA	EZ973372_Afun007237	EZ924281_cmb2_c9100	elongation factor 1-beta
AFUN010172-RA	none	EZ920643_cmb2_c5462,EZ924091_cmb2_c8910	elongation factor 1-delta
AFUN008560-RA	none	none	elongation factor 1-gamma
AFUN010736-RA	EZ968762_Afun002627,EZ976782_Afun010793	none	Elongation factor 4 1
AFUN000818-RA	EZ974283_Afun008181	none	Elongation factor G, mitochondrial
AFUN009650-RA	EZ978089_Afun012187	none	elongation factor Tu
AFUN002111-RA	none	none	Elongation of very long chain fatty acids
AFUN008212-RA	EZ975840_Afun009812	none	Elongation of very long chain fatty acids protein
AFUN003096-RA	EZ980720_Afun015175	none	Elongation of very long chain fatty acids protein
AFUN005918-RA	none	none	Elongation of very long chain fatty acids protein 1
AFUN005917-RA	none	none	Elongation of very long chain fatty acids protein 1
AFUN007657-RA	none	none	elongation of very long chain fatty acids protein 2
AFUN009723-RA	EZ979653_Afun013908	EZ920730_cmb2_c5549	Elongation of very long chain fatty acids protein 4
AFUN003097-RA	none	none	Elongation of very long chain fatty acids protein 5
AFUN001138-RA	none	none	Elongation of very long chain fatty acids protein 7
AFUN008605-RA	EZ968746_Afun002611,EZ970876_Afun004741,EZ972357_Afun006222,EZ973253_Afun007118	none	elongator complex protein 1
AFUN006372-RA	EZ978725_Afun012892	none	elongator complex protein 2
AFUN007405-RA	EZ972323_Afun006188,EZ976536_Afun010537	none	elongator complex protein 3
AFUN008832-RA	EZ969984_Afun003849	none	elongator complex protein 4
AFUN000650-RA	EZ978344_Afun012474	none	endonuclease G, mitochondrial
AFUN000777-RA	EZ978822_Afun012998	none	endonuclease III
AFUN008232-RA	none	none	endoplasmic reticulum lectin 1
AFUN011154-RA	none	none	endoplasmic reticulum metallopeptidase 1
AFUN002327-RA	EZ980086_Afun014403,EZ980087_Afun014404	none	Endoplasmic reticulum metallopeptidase 1
AFUN005726-RA	EZ980163_Afun014493	none	endoplasmic reticulum protein
AFUN008194-RA	EZ971123_Afun004988,EZ972006_Afun005871,EZ972139_Afun006004,EZ972408_Afun006273	none	endoribonuclease Dicer
AFUN007961-RA	none	none	Endothelin converting enzyme 1
AFUN010929-RA	EZ971030_Afun004895,EZ971276_Afun005141,EZ979855_Afun014135,EZ979856_Afun014136	none	Endothelin converting enzyme 1
AFUN009850-RA	EZ976315_Afun010308	none	endothelin-converting enzyme
AFUN005183-RA	EZ979788_Afun014061	none	Engulfment and cell motility protein
AFUN011305-RA	EZ976752_Afun010762	none	enhancer of mRNA-decapping protein 3
AFUN007383-RA	none	none	enhancer of mRNA-decapping protein 4
AFUN003778-RA	EZ967062_Afun000927,EZ968108_Afun001973,EZ968796_Afun002661,EZ969820_Afun003685	none	enhancer of polycomb-like protein
AFUN006519-RA	EZ970470_Afun004335,EZ977454_Afun011511	EZ925726_cmb2_c10545	enhancer of zeste
AFUN009211-RA	none	none	Enn protein
AFUN010320-RA	EZ973493_Afun007364	EZ919448_cmb2_c4267,EZ922061_cmb2_c6880,EZ925401_cmb2_c10220	enolase
AFUN006297-RA	none	EZ918841_cmb2_c3660	Enolase-phosphatase E1
AFUN009838-RA	EZ974121_Afun008015	none	enoyl-CoA hydratase / long-chain 3-hydroxyacyl-CoA dehydrogenase
AFUN008828-RA	EZ978907_Afun013090	none	Enoyl-CoA hydratase domain-containing protein 3, mitochondrial
AFUN011755-RA	EZ980716_Afun015170	none	enoyl-CoA hydratase echA5
AFUN006604-RA	none	none	Enterokinase light chain
AFUN008957-RA	none	none	Envelysin
AFUN004527-RA	none	none	Envelysin
AFUN008666-RA	none	none	Envelysin
AFUN003830-RA	none	none	Envelysin
AFUN002545-RA	none	EZ923380_cmb2_c8199,EZ924683_cmb2_c9502	Envelysin
AFUN002546-RA	none	none	Envelysin
AFUN008160-RA	EZ967574_Afun001439	EZ919526_cmb2_lrc4345,EZ920671_cmb2_c5490	Eph receptor B1
AFUN000326-RA	none	EZ916020_cmb2_c839,EZ926512_cmb2_c11331,EZ927690_cmb2_c12509	Epidermal retinal dehydrogenase 2
AFUN006822-RA	EZ980116_Afun014437	none	epimerase
AFUN002427-RA	EZ976484_Afun010481	none	Epoxide hydrolase 2, cytoplasmic, isoform CRA_a
AFUN002080-RA	EZ966238_Afun000103,EZ975095_Afun009030,EZ975950_Afun009927	EZ919618_cmb2_c4437	epsin
AFUN008188-RA	EZ979489_Afun013724	none	ER degradation enhancer, mannosidase alpha-like 2
AFUN000925-RA	EZ969482_Afun003347	none	ER degradation enhancer, mannosidase alpha-like 3
AFUN002891-RA	EZ977754_Afun011830	none	ER-derived vesicles protein ERV14
AFUN008697-RA	EZ977890_Afun011973	none	Era G-protein-like 1
AFUN004518-RA	none	none	Erg28-domain containing protein
AFUN007955-RA	EZ979018_Afun013210	EZ917829_cmb2_c2648,EZ925980_cmb2_c10799	ERO1-like protein alpha
AFUN003219-RA	EZ968328_Afun002193	EZ922456_cmb2_c7275	erythrocyte membrane protein band 4.1
AFUN007843-RA	EZ968775_Afun002640,EZ970870_Afun004735,EZ972812_Afun006677,EZ978829_Afun013006	none	Erythroid differentiation-related factor 1
AFUN000507-RA	none	none	ESCRT-I complex subunit MVB12
AFUN009097-RA	none	none	ESCRT-I complex subunit VPS37
AFUN005843-RA	EZ969142_Afun003007,EZ976818_Afun010832	none	ESF1, nucleolar pre-rRNA processing protein, homolog
AFUN001507-RA	EZ975963_Afun009942	none	ESF2/ABP1 family protein
AFUN000374-RA	EZ974837_Afun008752	none	Ester hydrolase C11orf54
AFUN005575-RA	EZ980073_Afun014387	none	estrogen receptor binding site associated antigen 9 variant 1
AFUN010023-RA	none	none	estrogen-related receptor beta like 1
AFUN009380-RA	EZ974607_Afun008512	none	estrogen-related receptor ERR
AFUN005814-RA	EZ977062_Afun011084	none	ethanolamine kinase
AFUN006109-RA	EZ966568_Afun000433	none	ethanolamine-phosphate cytidylyltransferase
AFUN004477-RA	none	none	ethanolaminephosphotransferase
AFUN006628-RA	EZ977855_Afun011937	none	ethanolaminephosphotransferase
AFUN010011-RA	EZ977332_Afun011377	none	ethanolaminephosphotransferase
AFUN010249-RA	none	EZ918326_cmb2_c3145	ethanolaminephosphotransferase
AFUN011823-RA	EZ978561_Afun012716	none	etoposide-induced 2.4 mRNA
AFUN005300-RA	none	none	ets translocation variant 1
AFUN003294-RA	none	none	ETS translocation variant 6/7
AFUN007895-RA	EZ968209_Afun002074,EZ972137_Afun006002,EZ972829_Afun006694	EZ922759_cmb2_c7578	euchromatic histone-lysine N-methyltransferase
AFUN004231-RA	EZ980263_Afun014615	none	Eukaryotic elongation factor, selenocysteine-tRNA-specific
AFUN009145-RA	none	EZ921192_cmb2_c6011	Eukaryotic peptide chain release factor subunit
AFUN002426-RA	EZ973397_Afun007265	none	Eukaryotic translation elongation factor 1 alpha 1
AFUN007075-RA	none	none	eukaryotic translation elongation factor 1 epsilon-1
AFUN004061-RA	EZ975493_Afun009448	EZ918803_cmb2_c3622,EZ920405_cmb2_c5224	Eukaryotic translation initiation factor
AFUN010193-RA	EZ977646_Afun011717	none	eukaryotic translation initiation factor 2-alpha kinase 1
AFUN009085-RA	EZ974038_Afun007930	EZ918284_cmb2_c3103	eukaryotic translation initiation factor 2A
AFUN007849-RA	EZ977072_Afun011094	EZ916070_cmb2_c889,EZ922718_cmb2_c7537,EZ925484_cmb2_c10303	eukaryotic translation initiation factor 3 subunit A
AFUN000163-RA	none	none	Eukaryotic translation initiation factor 3 subunit B
AFUN000476-RA	EZ973790_Afun007672	none	Eukaryotic translation initiation factor 3 subunit C
AFUN007846-RA	none	none	eukaryotic translation initiation factor 3 subunit D
AFUN006432-RA	EZ974498_Afun008401	none	Eukaryotic translation initiation factor 3 subunit E
AFUN007774-RA	none	none	Eukaryotic translation initiation factor 3 subunit F
AFUN003414-RA	EZ973814_Afun007698	none	Eukaryotic translation initiation factor 3 subunit G
AFUN001764-RA	EZ973599_Afun007475	none	Eukaryotic translation initiation factor 3 subunit H
AFUN002715-RA	EZ973646_Afun007522	none	Eukaryotic translation initiation factor 3 subunit I
AFUN002723-RA	EZ973955_Afun007843	none	Eukaryotic translation initiation factor 3 subunit J
AFUN008678-RA	EZ973633_Afun007509	none	eukaryotic translation initiation factor 3 subunit L
AFUN005664-RA	none	none	Eukaryotic translation initiation factor 4A, isoform 2
AFUN009835-RA	EZ976150_Afun010140	EZ920838_cmb2_c5657	Eukaryotic translation initiation factor 4E-binding protein 1
AFUN006925-RA	none	EZ916274_cmb2_c1093	Eukaryotic translation initiation factor 5A
AFUN003068-RA	none	none	Eupolytin
AFUN007193-RA	none	none	Eupolytin
AFUN009942-RA	none	none	Eupolytin
AFUN002547-RA	none	none	Eupolytin
AFUN004033-RA	EZ967346_Afun001211,EZ976656_Afun010661	EZ925904_cmb2_c10723	EVI5-like protein
AFUN008479-RA	EZ980691_Afun015138	none	evolutionarily conserved signaling intermediate in Toll pathways
AFUN003608-RA	none	none	Excitatory amino acid transporter 2 isoform 2
AFUN004089-RA	EZ972222_Afun006087,EZ972346_Afun006211	none	Exocyst complex component 1
AFUN006080-RA	none	none	exocyst complex component 4
AFUN011390-RA	none	EZ919094_cmb2_c3913,EZ919283_cmb2_c4102	exocyst complex component 5
AFUN004272-RA	EZ969449_Afun003314,EZ972005_Afun005870,EZ972024_Afun005889	none	Exocyst complex component 6 isoform b
AFUN000340-RA	none	none	exocyst complex component 7
AFUN011735-RA	EZ972533_Afun006398,EZ972746_Afun006611	none	exonuclease 1
AFUN010298-RA	none	none	exosome complex component MTR3
AFUN006507-RA	EZ975471_Afun009426	none	exosome complex component RRP42
AFUN004078-RA	none	none	exosome complex component RRP43
AFUN004027-RA	EZ977176_Afun011207	none	exosome complex component RRP45
AFUN005078-RA	none	none	exosome complex component RRP46
AFUN010819-RA	EZ979947_Afun014242	none	exosome complex exonuclease DIS3/RRP44
AFUN004295-RA	EZ976996_Afun011016	none	exosome complex protein LRP1
AFUN004429-RA	EZ971742_Afun005607	none	Exportin 7
AFUN008799-RA	EZ975470_Afun009425	none	exportin-1
AFUN010546-RA	EZ975849_Afun009821	EZ917406_cmb2_c2225,EZ918726_cmb2_c3545	Exportin-2
AFUN009044-RA	EZ976673_Afun010678	none	exportin-5
AFUN001493-RA	none	EZ918980_cmb2_c3799,EZ920114_cmb2_c4933,EZ922604_cmb2_c7423,EZ925936_cmb2_c10755	Extended synaptotagmin-like protein 2a
AFUN005202-RA	EZ975202_Afun009142	none	extracellular signal-regulated kinase 1/2
AFUN004209-RA	EZ977304_Afun011348	none	extracellular sulfatase Sulf
AFUN000904-RA	none	none	eyes absent homolog 1
AFUN010603-RA	EZ969394_Afun003259,EZ979261_Afun013476	none	Ezrin-binding protein pace-1
AFUN003649-RA	EZ975268_Afun009213	none	F-actin capping protein subunit beta
AFUN008481-RA	EZ967936_Afun001801,EZ977686_Afun011759	none	F-box and leucine-rich repeat protein 1 (S-phase kinase-associated protein 2)
AFUN000025-RA	EZ968854_Afun002719,EZ976978_Afun010998	none	F-box and leucine-rich repeat protein 10/11
AFUN003173-RA	EZ980036_Afun014347	EZ917537_cmb2_c2356	F-box and leucine-rich repeat protein 14
AFUN010339-RA	none	none	F-box and leucine-rich repeat protein 2/20
AFUN005699-RA	EZ970619_Afun004484,EZ980193_Afun014536	none	F-box and leucine-rich repeat protein 4
AFUN007489-RA	none	none	F-box and leucine-rich repeat protein 6
AFUN005835-RA	none	EZ922156_cmb2_c6975	F-box and leucine-rich repeat protein 7
AFUN011024-RA	EZ976267_Afun010258	none	F-box and WD-40 domain protein 1/11
AFUN000120-RA	EZ975934_Afun009911	none	F-box and WD-40 domain protein 5
AFUN000412-RA	EZ967447_Afun001312,EZ975664_Afun009628	none	F-box and WD-40 domain protein 7
AFUN009369-RA	EZ966782_Afun000647,EZ968101_Afun001966	EZ922385_cmb2_c7204	F-box protein 11
AFUN002648-RA	EZ969886_Afun003751,EZ972437_Afun006302,EZ979790_Afun014064	none	F-box protein 28
AFUN008998-RA	none	none	F-box protein 33
AFUN010293-RA	none	none	F-box protein 39
AFUN004928-RA	EZ979269_Afun013484	none	F-box protein 42
AFUN002780-RA	EZ977838_Afun011920	none	F-box protein 9
AFUN010794-RA	EZ979462_Afun013694	none	F-box/SPRY domain-containing protein 1
AFUN008213-RA	EZ973457_Afun007327	none	F-type H+-transporting ATPase oligomycin sensitivity conferral protein
AFUN004532-RA	none	EZ920697_cmb2_c5516	F-type H+-transporting ATPase subunit 6
AFUN009656-RA	EZ973378_Afun007245	EZ915808_cmb2_c627,EZ916186_cmb2_c1005	F-type H+-transporting ATPase subunit alpha
AFUN005144-RA	EZ973447_Afun007316	EZ923035_cmb2_c7854	F-type H+-transporting ATPase subunit b
AFUN002847-RA	none	EZ916463_cmb2_lrc1282,EZ916626_cmb2_lrc1445,EZ916875_cmb2_c1694,EZ918271_cmb2_c3090	F-type H+-transporting ATPase subunit c
AFUN010502-RA	none	EZ918443_cmb2_c3262	F-type H+-transporting ATPase subunit d
AFUN000653-RA	none	none	F-type H+-transporting ATPase subunit delta
AFUN009619-RA	none	none	F-type H+-transporting ATPase subunit epsilon
AFUN006518-RA	none	none	F-type H+-transporting ATPase subunit f
AFUN005279-RA	none	EZ915222_cmb2_lrc41	F-type H+-transporting ATPase subunit g
AFUN006327-RA	none	EZ919786_cmb2_c4605,EZ924962_cmb2_c9781,EZ925216_cmb2_c10035,EZ925239_cmb2_c10058,EZ927802_cmb2_s12621,EZ930216_cmb2_s15035,EZ932838_cmb2_s17657	F-type H+-transporting ATPase subunit gamma
AFUN007446-RA	EZ973544_Afun007418	EZ916022_cmb2_c841,EZ917811_cmb2_c2630,EZ918472_cmb2_c3291,EZ923010_cmb2_c7829	facilitated trehalose transporter Tret1
AFUN000899-RA	EZ971546_Afun005411	none	Facilitated trehalose transporter Tret1-2 homolog
AFUN009238-RA	EZ971712_Afun005577	none	facilitated trehalose transporter Tret1-2 homolog
AFUN001864-RA	none	none	FACT complex subunit SPT16
AFUN009402-RA	none	none	FAD synthetase
AFUN002931-RA	EZ979498_Afun013733	none	FAD-dependent oxidoreductase domain-containing protein 1
AFUN007110-RA	EZ974087_Afun007981	none	Failed axon connections protein
AFUN010246-RA	EZ980725_Afun015181	none	fanconi anemia group D2 protein
AFUN005416-RA	EZ980715_Afun015169	none	fanconi anemia group I protein
AFUN002150-RA	none	none	fanconi anemia group M protein
AFUN004898-RA	EZ974237_Afun008133	none	far upstream element-binding protein
AFUN004836-RA	EZ980769_Afun015243	none	farnesyl diphosphate synthase
AFUN007519-RA	none	none	Fas apoptotic inhibitory molecule
AFUN006315-RA	EZ977000_Afun011020	none	Fas-associated factor
AFUN008730-RA	EZ966851_Afun000716	EZ919884_cmb2_c4703,EZ920026_cmb2_c4845,EZ921330_cmb2_c6149	FAS-associated factor 1
AFUN003481-RA	none	none	Fas-binding factor 1
AFUN007894-RA	EZ974166_Afun008060	none	fasciculation and elongation protein zeta 2 (zygin II)
AFUN000237-RA	EZ978540_Afun012692	none	fascin
AFUN009799-RA	EZ975697_Afun009662	none	Fatty acid elongase 2
AFUN000030-RA	none	none	fatty acid synthase, animal type
AFUN001787-RA	none	none	fatty acid synthase, animal type
AFUN004622-RA	none	none	fatty acyl CoA reductase 2
AFUN010362-RA	EZ980428_Afun014805	none	fatty acyl-CoA reductase
AFUN002179-RA	EZ978861_Afun013041	none	fatty acyl-CoA reductase
AFUN004718-RA	none	none	fatty acyl-CoA reductase
AFUN004723-RA	none	none	fatty acyl-CoA reductase
AFUN010955-RA	EZ979246_Afun013459	none	fatty acyl-CoA reductase
AFUN010139-RA	none	EZ916937_cmb2_c1756,EZ917554_cmb2_c2373	fatty acyl-CoA reductase
AFUN001330-RA	none	none	fatty acyl-CoA reductase
AFUN004619-RA	EZ969759_Afun003624,EZ978949_Afun013136	none	fatty acyl-CoA reductase 1
AFUN001109-RA	none	none	fatty acyl-CoA reductase 2
AFUN010958-RA	none	none	fatty acyl-CoA reductase 2
AFUN006086-RA	EZ966370_Afun000235,EZ974161_Afun008055	none	Fatty-acid amide hydrolase 2
AFUN003844-RA	none	none	fatty-acid amide hydrolase 2
AFUN007131-RA	EZ973877_Afun007763	none	Fatty-acid amide hydrolase 2
AFUN002771-RA	EZ977940_Afun012026	none	FCH and double SH3 domains protein 2
AFUN004091-RA	none	none	Feline leukemia virus subgroup C receptor-related protein 1
AFUN002067-RA	EZ968588_Afun002453,EZ978600_Afun012758	none	Fem-1 homolog b
AFUN004192-RA	none	none	Fem-1 homolog c
AFUN009218-RA	EZ979382_Afun013608	none	female reproductive tract protease GLEANR_896
AFUN008888-RA	none	none	female reproductive tract protease GLEANR_896
AFUN010742-RA	none	none	Female reproductive tract protease GLEANR_896
AFUN003128-RA	none	none	Female reproductive tract protease GLEANR_897
AFUN001359-RA	none	none	Female reproductive tract protease GLEANR_897
AFUN001676-RA	none	none	Fermitin family homolog 2
AFUN000297-RA	EZ977397_Afun011448	none	FeS cluster assembly scaffold IscU
AFUN002803-RA	none	none	FGFR1 oncogene partner 2-like protein
AFUN011772-RA	none	none	FGGY-family pentulose kinase
AFUN014744-RA	EZ966446_Afun000311,EZ974395_Afun008294	none	fibrinogen-related protein 1
AFUN006402-RA	none	none	Fibrinogen-related protein 1
AFUN011552-RA	none	none	fibrinogen-related protein 7
AFUN007123-RA	none	none	Fibulin 2
AFUN000054-RA	none	none	ficolin
AFUN010618-RA	none	EZ919456_cmb2_c4275	Fidipidine
AFUN000789-RA	EZ975886_Afun009860	none	Fimbrin
AFUN009278-RA	none	EZ919775_cmb2_lrc4594	FK506-binding nuclear protein
AFUN003218-RA	none	none	FK506-binding protein 1
AFUN011302-RA	EZ976540_Afun010541	none	FK506-binding protein 2
AFUN003299-RA	EZ966413_Afun000278,EZ972856_Afun006721,EZ974292_Afun008190	none	FK506-binding protein 4/5
AFUN002560-RA	EZ975293_Afun009239	none	FK506-binding protein 6
AFUN002725-RA	EZ974657_Afun008566	EZ921550_cmb2_c6369	FK506-binding protein 8
AFUN008564-RA	none	none	flap endonuclease
AFUN004896-RA	EZ975685_Afun009650	none	Flap endonuclease 1
AFUN002628-RA	EZ976396_Afun010391	none	Flavin-containing monooxygenase FMO GS-OX-like 1
AFUN002627-RA	none	none	Flavin-containing monooxygenase FMO GS-OX-like 1
AFUN002625-RA	none	none	Flavin-containing monooxygenase FMO GS-OX-like 6
AFUN001558-RA	EZ970581_Afun004446	none	flotillin
AFUN009295-RA	none	none	flotillin
AFUN007825-RA	EZ976531_Afun010532	none	folliculin
AFUN006512-RA	EZ978419_Afun012560	none	folylpolyglutamate synthase
AFUN003013-RA	none	none	forkhead box protein
AFUN011618-RA	EZ979787_Afun014060	none	forkhead box protein A2, hepatocyte nuclear factor 3-beta
AFUN003989-RA	none	none	forkhead box protein D
AFUN006203-RA	none	none	forkhead box protein G
AFUN010432-RA	EZ966944_Afun000809,EZ975795_Afun009766	none	forkhead box protein K
AFUN006648-RA	EZ976467_Afun010463	none	forkhead box protein L
AFUN010153-RA	none	none	forkhead box protein P
AFUN010110-RA	none	none	Forkhead protein/ forkhead protein domain
AFUN008871-RA	EZ977168_Afun011198	none	formyltetrahydrofolate dehydrogenase
AFUN009530-RA	none	none	four-jointed box protein 1
AFUN005710-RA	none	none	Frataxin homolog, mitochondrial
AFUN002274-RA	EZ967307_Afun001172,EZ970208_Afun004073,EZ971958_Afun005823,EZ976577_Afun010580	none	frazzled protein
AFUN009125-RA	EZ973568_Afun007444	none	fructose-bisphosphate aldolase, class I
AFUN003747-RA	none	none	FtsJ methyltransferase domain-containing protein 1
AFUN000020-RA	EZ975015_Afun008944	EZ922975_cmb2_c7794	fumarate hydratase, class II
AFUN008577-RA	EZ973963_Afun007852	none	Fumarylacetoacetate hydrolase domain containing 2A
AFUN010366-RA	none	none	furin
AFUN006857-RA	EZ970929_Afun004794,EZ972336_Afun006201,EZ978831_Afun013008	none	fused
AFUN008896-RA	none	none	Fuzzy
AFUN009038-RA	EZ973215_Afun007080	none	G patch domain containing 1
AFUN008059-RA	EZ969119_Afun002984,EZ979200_Afun013406	none	G protein beta subunit-like
AFUN004472-RA	none	none	G protein pathway suppressor 1
AFUN008016-RA	none	none	G protein pathway suppressor 2
AFUN006694-RA	EZ977166_Afun011196	none	G protein-coupled receptor 107
AFUN006371-RA	EZ979244_Afun013457	EZ922909_cmb2_c7728	G protein-coupled receptor kinase interactor 2
AFUN011648-RA	EZ967123_Afun000988,EZ976167_Afun010157	EZ918954_cmb2_c3773	G-protein-signaling modulator 2
AFUN003168-RA	EZ969345_Afun003210,EZ971413_Afun005278,EZ979396_Afun013625	none	GABA-B receptor 1
AFUN004560-RA	EZ980796_Afun015282	none	GABA-B receptor 2
AFUN001789-RA	EZ978250_Afun012368	none	galactosylxylosylprotein 3-beta-galactosyltransferase
AFUN000994-RA	EZ978672_Afun012834	none	galectin (GALE1)
AFUN003864-RA	none	none	galectin (GALE2)
AFUN009706-RA	EZ968127_Afun001992,EZ969283_Afun003148,EZ970382_Afun004247,EZ970720_Afun004585	none	galectin (GALE3)
AFUN006922-RA	none	EZ922669_cmb2_c7488	galectin (GALE5)
AFUN006611-RA	none	none	gambicin anti-microbial peptide
AFUN000191-RA	none	none	gamma-aminobutyric acid receptor subunit alpha
AFUN000192-RA	EZ970405_Afun004270,EZ978854_Afun013034	none	gamma-aminobutyric acid receptor subunit beta
AFUN011802-RA	EZ966424_Afun000289,EZ974319_Afun008217	none	gamma-glutamyl hydrolase
AFUN006468-RA	EZ979588_Afun013834	none	gamma-glutamylcyclotransferase
AFUN000231-RA	none	none	gamma-glutamyltranspeptidase
AFUN007924-RA	EZ969722_Afun003587,EZ978836_Afun013013	EZ924221_cmb2_c9040	gamma-interferon-inducible lysosomal thiol reductase
AFUN004419-RA	EZ974264_Afun008160	none	Gamma-interferon-inducible lysosomal thiol reductase
AFUN000827-RA	EZ975814_Afun009785	none	Gamma-interferon-inducible lysosomal thiol reductase precursor
AFUN004860-RA	EZ977649_Afun011720	none	gamma-soluble NSF attachment protein
AFUN008983-RA	EZ978449_Afun012593	none	gamma-tubulin complex component 3
AFUN009180-RA	EZ971668_Afun005533,EZ971699_Afun005564	none	gamma-tubulin complex component 5
AFUN000511-RA	EZ971656_Afun005521,EZ973232_Afun007097,EZ980280_Afun014635	none	gamma-tubulin complex component 6
AFUN009225-RA	none	none	ganglioside GM2 activator
AFUN008676-RA	none	none	ganglioside-induced differentiation-associated-protein 1
AFUN005542-RA	none	none	GATA-binding protein 4/5/6
AFUN006988-RA	EZ980778_Afun015254	none	GDP-D-glucose phosphorylase C15orf58 homolog
AFUN009529-RA	none	none	GDP-L-fucose synthase
AFUN002779-RA	none	none	GDPmannose 4,6-dehydratase
AFUN002203-RA	none	none	gem associated protein 5
AFUN008151-RA	EZ976735_Afun010744	none	geminin
AFUN002983-RA	none	none	General odorant-binding protein 69
AFUN005949-RA	none	EZ916164_cmb2_c983,EZ917939_cmb2_c2758,EZ931270_cmb2_c16089	General odorant-binding protein 70
AFUN009595-RA	none	none	General odorant-binding protein 71
AFUN005869-RA	none	none	General odorant-binding protein 72
AFUN008551-RA	EZ972200_Afun006065,EZ972947_Afun006812,EZ973021_Afun006886	none	general transcription factor 3C polypeptide 1
AFUN003501-RA	none	none	general transcription factor 3C polypeptide 3 (transcription factor C subunit
AFUN000637-RA	EZ977018_Afun011039	none	General transcription factor IIH subunit 5
AFUN006013-RA	none	none	gephyrin
AFUN006379-RA	none	none	geranylgeranyl diphosphate synthase, type III
AFUN006129-RA	EZ976736_Afun010745	EZ915891_cmb2_c710	geranylgeranyl transferase type-1 subunit beta
AFUN011229-RA	EZ970746_Afun004611,EZ973195_Afun007060,EZ980254_Afun014604	none	geranylgeranyl transferase type-2 subunit alpha
AFUN004808-RA	EZ975660_Afun009623	none	geranylgeranyl transferase type-2 subunit beta
AFUN010503-RA	none	none	GINS complex subunit 3
AFUN003409-RA	EZ977713_Afun011787	EZ921351_cmb2_c6170	GIPC PDZ domain containing family, member 2
AFUN002458-RA	none	none	glass
AFUN010629-RA	EZ974835_Afun008749	none	Glia maturation factor beta
AFUN003956-RA	EZ970307_Afun004172	none	Gliotactin
AFUN008945-RA	none	none	Globin 2
AFUN007092-RA	EZ978309_Afun012434	none	glucosamine--fructose-6-phosphate aminotransferase (isomerizing)
AFUN009111-RA	none	none	glucose dehydrogenase (acceptor)
AFUN009112-RA	none	none	glucose dehydrogenase (acceptor)
AFUN009117-RA	none	EZ917426_cmb2_c2245,EZ918394_cmb2_c3213,EZ919093_cmb2_c3912,EZ919379_cmb2_c4198,EZ919470_cmb2_c4289,EZ919780_cmb2_c4599,EZ920164_cmb2_c4983,EZ920338_cmb2_c5157,EZ920496_cmb2_c5315,EZ921129_cmb2_c5948,EZ922829_cmb2_c7648,EZ922890_cmb2_c7709,EZ922891_cmb2_c7710,EZ922894_cmb2_c7713,EZ922906_cmb2_c7725,EZ922940_cmb2_c7759,EZ922983_cmb2_c7802,EZ923046_cmb2_c7865,EZ923048_cmb2_c7867,EZ923130_cmb2_c7949…	glucose dehydrogenase (acceptor)
AFUN001522-RA	none	none	Glucose dehydrogenase (acceptor)
AFUN001547-RA	none	none	glucose dehydrogenase (acceptor)
AFUN001548-RA	none	none	glucose dehydrogenase (acceptor)
AFUN001550-RA	none	none	glucose dehydrogenase (acceptor)
AFUN001551-RA	none	none	glucose dehydrogenase (acceptor)
AFUN001555-RA	none	none	glucose dehydrogenase (acceptor)
AFUN001556-RA	none	none	glucose dehydrogenase (acceptor)
AFUN005331-RA	none	EZ919118_cmb2_c3937	glucose dehydrogenase (acceptor)
AFUN003188-RA	none	none	Glucose dehydrogenase (acceptor)
AFUN001956-RA	none	none	Glucose transporter type 8
AFUN006942-RA	none	none	glucose-6-phosphate 1-dehydrogenase
AFUN010613-RA	none	none	glucose-6-phosphate 1-epimerase
AFUN010945-RA	none	EZ926053_cmb2_c10872	glucose-6-phosphate isomerase
AFUN011266-RA	none	none	glucosyl/glucuronosyl transferases
AFUN000679-RA	none	none	Glucosyl/glucuronosyl transferases
AFUN009063-RA	EZ980570_Afun014978	none	glucosyl/glucuronosyl transferases
AFUN009064-RA	none	none	glucosyl/glucuronosyl transferases
AFUN002772-RA	none	none	Glucosyl/glucuronosyl transferases
AFUN000576-RA	EZ975375_Afun009324	none	glucosyl/glucuronosyl transferases
AFUN000575-RA	EZ976687_Afun010692	none	glucosyl/glucuronosyl transferases
AFUN002692-RA	none	none	Glucosyl/glucuronosyl transferases
AFUN011189-RA	none	none	Glucosyl/glucuronosyl transferases
AFUN001586-RA	EZ978785_Afun012959	none	glucosylceramidase
AFUN002058-RA	EZ980026_Afun014334	EZ923279_cmb2_c8098	glucuronosyltransferase
AFUN003593-RA	EZ973692_Afun007571	EZ916896_cmb2_c1715	glucuronosyltransferase
AFUN001751-RA	EZ974606_Afun008511	none	glucuronyl/N-acetylglucosaminyl transferase
AFUN002639-RA	EZ968665_Afun002530,EZ971363_Afun005228,EZ979381_Afun013607	EZ922926_cmb2_c7745	glucuronyl/N-acetylglucosaminyl transferase EXT1
AFUN010458-RA	EZ978238_Afun012355	none	glutamate decarboxylase
AFUN002485-RA	none	none	glutamate dehydrogenase (NAD(P)+)
AFUN004525-RA	none	none	glutamate dehydrogenase (NAD(P)+)
AFUN007544-RA	none	EZ922764_cmb2_c7583	glutamate receptor binding protein
AFUN008326-RA	none	none	glutamate receptor, anionic
AFUN005954-RA	EZ973700_Afun007579	none	glutamate synthase (NADPH/NADH)
AFUN001229-RA	EZ974529_Afun008432	none	glutamate--cysteine ligase catalytic subunit
AFUN009321-RA	EZ975662_Afun009626	none	glutamate--cysteine ligase regulatory subunit
AFUN008044-RA	EZ974236_Afun008132	none	Glutamate-rich WD repeat-containing protein 1
AFUN004034-RA	EZ974044_Afun007936	EZ915504_cmb2_lrc323,EZ916362_cmb2_lrc1181,EZ916831_cmb2_lrc1650,EZ917453_cmb2_lrc2272,EZ918877_cmb2_lrc3696,EZ926534_cmb2_lrc11353,EZ932198_cmb2_lrc17017	glutamine synthetase
AFUN005631-RA	EZ974043_Afun007935	none	glutamine synthetase
AFUN002720-RA	EZ971133_Afun004998,EZ980144_Afun014467	none	Glutaminyl-peptide cyclotransferase precursor
AFUN003154-RA	EZ976918_Afun010937	none	glutaminyl-tRNA synthetase
AFUN011155-RA	EZ975284_Afun009230	none	glutamyl aminopeptidase
AFUN009130-RA	EZ977107_Afun011135	none	glutamyl-tRNA synthetase
AFUN003566-RA	none	none	Glutamyl-tRNA(Gln) amidotransferase subunit A, mitochondrial
AFUN000619-RA	EZ975743_Afun009711	none	glutaredoxin
AFUN000819-RA	EZ975997_Afun009978	none	glutaredoxin
AFUN001821-RA	none	none	glutaredoxin
AFUN011420-RA	none	none	glutathione S-transferase (GSTD5)
AFUN011410-RA	EZ978223_Afun012338	none	glutathione S-transferase (GSTD7)
AFUN001774-RA	EZ980282_Afun014637	none	glutathione S-transferase (GSTE7)
AFUN009061-RA	EZ975154_Afun009091	none	glutathione S-transferase (GSTO1)
AFUN008829-RA	none	none	glutathione S-transferase (GSTS1)
AFUN005589-RA	EZ975721_Afun009687	none	glutathione S-transferase (GSTT1)
AFUN009234-RA	EZ975402_Afun009353	EZ925409_cmb2_c10228	glutathione S-transferase (GSTU1)
AFUN008426-RA	none	none	glutathione S-transferase (GSTU2)
AFUN003303-RA	none	none	glutathione S-transferase (GSTU3)
AFUN002857-RA	EZ975800_Afun009771	none	glutathione synthase
AFUN002155-RA	none	none	glutathione transferase microsomal
AFUN002157-RA	EZ973886_Afun007773	EZ915912_cmb2_c731	glutathione transferase microsomal
AFUN008819-RA	none	none	glutathione transferase microsomal
AFUN001177-RA	EZ974191_Afun008085	none	glycerol kinase
AFUN002348-RA	EZ978888_Afun013071	none	glycerol kinase
AFUN002775-RA	none	none	glycerol kinase
AFUN008337-RA	none	none	Glycerol kinase
AFUN009418-RA	EZ966181_Afun000046,EZ973575_Afun007451	EZ918814_cmb2_c3633,EZ924181_cmb2_c9000	glycerol-3-phosphate dehydrogenase
AFUN005791-RA	none	EZ925379_cmb2_c10198	glycerol-3-phosphate dehydrogenase (NAD+)
AFUN006172-RA	none	none	glycerol-3-phosphate O-acyltransferase 3/4
AFUN000036-RA	EZ979223_Afun013433	none	glyceronephosphate O-acyltransferase
AFUN001088-RA	EZ973916_Afun007804	none	glycine C-acetyltransferase
AFUN010361-RA	none	EZ919074_cmb2_c3893	glycine hydroxymethyltransferase
AFUN007213-RA	none	none	Glycine receptor alpha 1 subunit
AFUN008695-RA	none	none	Glycine transporter
AFUN009205-RA	EZ966527_Afun000392,EZ976651_Afun010656	EZ919431_cmb2_c4250,EZ921424_cmb2_c6243	glycogen debranching enzyme
AFUN003704-RA	EZ973853_Afun007739	EZ918086_cmb2_c2905,EZ924164_cmb2_c8983	glycogen(starch) synthase
AFUN003767-RA	EZ971936_Afun005801,EZ980633_Afun015059	none	glycoprotein 3-alpha-L-fucosyltransferase
AFUN010729-RA	EZ979695_Afun013955	none	glycoprotein-N-acetylgalactosamine 3-beta-galactosyltransferase
AFUN001408-RA	none	none	Glycoprotein-N-acetylgalactosamine 3-beta-galactosyltransferase
AFUN007147-RA	EZ968042_Afun001907,EZ969448_Afun003313,EZ970963_Afun004828	EZ923369_cmb2_c8188	glycosylphosphatidylinositol deacylase
AFUN006943-RA	EZ979032_Afun013224	none	glycosylphosphatidylinositol transamidase
AFUN008647-RA	none	none	Glycosyltransferase 25 family member
AFUN006649-RA	EZ978176_Afun012289	none	glycyl-tRNA synthetase
AFUN007976-RA	EZ976303_Afun010295	none	glycylpeptide N-tetradecanoyltransferase
AFUN001218-RA	none	none	glyoxylate/hydroxypyruvate reductase
AFUN002191-RA	EZ974624_Afun008530	EZ921160_cmb2_c5979	GMP synthase (glutamine-hydrolysing)
AFUN007839-RA	EZ967844_Afun001709	none	golgi apparatus protein 1
AFUN010738-RA	EZ977239_Afun011273	none	Golgi phosphoprotein 3
AFUN001568-RA	EZ977785_Afun011862	none	golgi SNAP receptor complex member 2
AFUN010398-RA	EZ975769_Afun009738	none	golgi to ER traffic protein 4 homolog
AFUN009567-RA	none	EZ924036_cmb2_c8855	Golgi-associated plant pathogenesis-related protein 1
AFUN001220-RA	EZ970459_Afun004324,EZ970460_Afun004325,EZ972182_Afun006047	none	Golgi-specific brefeldin a-resistance factor
AFUN007780-RA	EZ980252_Afun014602	none	golgin subfamily A member 1
AFUN011358-RA	none	none	Golgin subfamily A member 7
AFUN004010-RA	none	none	Gonadotropin inducible transcription factor
AFUN006071-RA	none	none	GPCR Dopamine Family
AFUN009434-RA	none	none	GPCR Dopamine Family
AFUN004538-RA	none	none	GPCR Dopamine Family
AFUN008304-RA	EZ979013_Afun013205	none	GPCR vasopressin family 2
AFUN003765-RA	EZ979600_Afun013847	none	GPN-loop GTPase
AFUN004195-RA	none	none	Groucho protein
AFUN001068-RA	none	none	growth arrest-specific protein 8 homolog
AFUN010247-RA	none	none	growth factor receptor-binding protein 2
AFUN001567-RA	none	none	growth hormone regulated TBC protein 1b
AFUN002311-RA	none	EZ920655_cmb2_c5474	Grx3p
AFUN009797-RA	EZ969192_Afun003057,EZ978982_Afun013172	EZ922382_cmb2_c7201	Gryzun
AFUN004193-RA	none	none	GSG10 salivary mucin
AFUN003544-RA	none	none	GSG1b salivary proteins
AFUN003883-RA	none	none	GSG6 salivary protein
AFUN003386-RA	EZ966211_Afun000076,EZ973683_Afun007562	EZ917304_cmb2_c2123	GTP-binding nuclear protein Ran
AFUN005653-RA	none	none	GTP-binding protein
AFUN000033-RA	EZ976919_Afun010938	none	GTP-binding protein Rheb precursor
AFUN005996-RA	EZ973661_Afun007538	none	GTP-binding protein SAR1
AFUN005421-RA	EZ976695_Afun010702	none	GTP:AMP phosphotransferase mitochondrial
AFUN003718-RA	EZ980705_Afun015156	none	GTPase-activating Rap/Ran-GAP domain-like protein 3
AFUN008466-RA	EZ967685_Afun001550,EZ977257_Afun011296	none	guanine deaminase
AFUN002107-RA	EZ978651_Afun012813	none	Guanine nucleotide binding protein (G protein), beta polypeptide 1-like
AFUN003107-RA	EZ974700_Afun008610	none	Guanine nucleotide exchange factor MSS4
AFUN004794-RA	EZ978123_Afun012226	EZ924557_cmb2_c9376	guanine nucleotide-binding protein G(i) subunit alpha
AFUN008826-RA	none	none	guanine nucleotide-binding protein G(I)/G(S)/G(O) subunit gamma-13
AFUN004788-RA	none	none	guanine nucleotide-binding protein G(I)/G(S)/G(T) subunit beta-1
AFUN009149-RA	EZ977681_Afun011754	none	Guanine nucleotide-binding protein G(I)/G(S)/G(T) subunit beta-2
AFUN003041-RA	none	none	guanine nucleotide-binding protein G(q) alpha subunit
AFUN009365-RA	EZ976857_Afun010872	none	Guanine nucleotide-binding protein G(s) subunit alpha
AFUN002222-RA	EZ966163_Afun000028,EZ973441_Afun007310	EZ916196_cmb2_c1015,EZ916904_cmb2_c1723,EZ923429_cmb2_c8248	guanine nucleotide-binding protein subunit beta-like protein
AFUN001235-RA	EZ975133_Afun009069	none	guanine nucleotide-binding protein subunit beta, other
AFUN007376-RA	EZ970978_Afun004843,EZ974626_Afun008533	EZ919969_cmb2_c4788	Guanine nucleotide-binding protein-like 1
AFUN000990-RA	none	none	guanylate cyclase
AFUN000148-RA	none	none	Guanylate cyclase
AFUN010949-RA	none	none	Guanylate cyclase
AFUN005718-RA	EZ969085_Afun002950,EZ978952_Afun013139	none	guanylate cyclase soluble subunit alpha
AFUN007541-RA	EZ972710_Afun006575	none	guanylate cyclase soluble subunit beta
AFUN001819-RA	none	none	guanylate kinase
AFUN002184-RA	none	none	gustatory receptor
AFUN011350-RA	none	none	gustatory receptor (Gr1)
AFUN008517-RA	none	none	gustatory receptor (Gr13)
AFUN001431-RA	none	none	gustatory receptor (Gr14)
AFUN000474-RA	none	none	gustatory receptor (Gr162)
AFUN008425-RA	none	none	gustatory receptor (Gr18)
AFUN008427-RA	none	none	gustatory receptor (Gr19)
AFUN010712-RA	none	none	gustatory receptor (Gr22)
AFUN000043-RA	none	none	gustatory receptor (Gr24)
AFUN000360-RA	none	none	gustatory receptor (Gr28)
AFUN003072-RA	none	none	gustatory receptor (Gr3)
AFUN001882-RA	none	none	gustatory receptor (Gr33)
AFUN007512-RA	none	none	gustatory receptor (Gr34)
AFUN010290-RA	none	none	gustatory receptor (Gr35)
AFUN001289-RA	none	none	gustatory receptor (Gr38)
AFUN005158-RA	none	none	gustatory receptor (Gr39)
AFUN005159-RA	none	none	gustatory receptor (Gr39)
AFUN005157-RA	none	none	gustatory receptor (Gr41)
AFUN001290-RA	none	none	gustatory receptor (Gr42)
AFUN010080-RA	none	none	gustatory receptor (Gr43)
AFUN006117-RA	none	none	gustatory receptor (Gr44)
AFUN004166-RA	none	none	gustatory receptor (Gr48)
AFUN003075-RA	none	none	gustatory receptor (Gr5)
AFUN004164-RA	none	none	gustatory receptor (Gr52)
AFUN008515-RA	none	none	gustatory receptor (Gr53)
AFUN006405-RA	none	none	gustatory receptor (Gr55)
AFUN000488-RA	none	none	gustatory receptor (Gr57)
AFUN005154-RA	none	none	gustatory receptor (Gr58)
AFUN005145-RA	none	none	gustatory receptor (Gr59)
AFUN008649-RA	EZ975785_Afun009756	none	H/ACA ribonucleoprotein complex subunit 2
AFUN000461-RA	none	EZ925505_cmb2_c10324	H/ACA ribonucleoprotein complex subunit 4
AFUN002473-RA	EZ977375_Afun011424	none	hairless
AFUN009268-RA	none	none	hairy and enhancer of split related with YRPW motif
AFUN000350-RA	EZ974766_Afun008678	none	hairy and enhancer of split, invertebrate
AFUN009606-RA	EZ978833_Afun013010	none	hairy and enhancer of split, invertebrate
AFUN004214-RA	none	none	Haloacid dehalogenase-like hydrolase domain-containing protein 1A
AFUN005358-RA	EZ980918_Afun015450	none	Haloacid dehalogenase-like hydrolase domain-containing protein 2
AFUN001515-RA	none	none	HAUS augmin-like complex subunit 6
AFUN005909-RA	none	none	heart-and neural crest derivatives-expressed protein
AFUN011927-RA	EZ973622_Afun007498	none	heat shock 70kDa protein 5
AFUN003287-RA	EZ976451_Afun010447	none	Heat shock factor-binding protein 1
AFUN002694-RA	EZ974099_Afun007993	none	heat shock protein 110kDa
AFUN008339-RA	EZ975091_Afun009025	EZ920764_cmb2_c5583,EZ922586_cmb2_c7405,EZ924235_cmb2_c9054	heat shock protein 90kDa beta
AFUN001469-RA	none	none	Helix-loop-helix protein hen
AFUN006217-RA	EZ978266_Afun012384	none	Helix-loop-helix transcription factor
AFUN008602-RA	none	none	heme oxygenase
AFUN004694-RA	none	none	heme peroxidase
AFUN002449-RA	EZ966367_Afun000232	EZ918694_cmb2_c3513,EZ924062_cmb2_c8881	heme peroxidase
AFUN009255-RA	EZ967439_Afun001304,EZ975069_Afun009000	none	heme peroxidase
AFUN009254-RA	EZ966334_Afun000199,EZ966335_Afun000200	none	heme peroxidase
AFUN010604-RA	none	none	heme peroxidase
AFUN006313-RA	EZ968075_Afun001940	none	HemK methyltransferase family member 1
AFUN009952-RA	EZ975917_Afun009892	none	Hemoglobin (Heterodimeric)
AFUN009370-RA	EZ978990_Afun013181	none	hemomucin
AFUN000800-RA	none	none	Hemomucin
AFUN001968-RA	none	none	heparan sulfate 2-o-sulfotransferase
AFUN003977-RA	none	none	heparan sulfate 2-O-sulfotransferase HS2ST1
AFUN004118-RA	EZ968624_Afun002489	none	heparan sulfate N-deacetylase/N-sulfotransferase NDST2
AFUN009071-RA	none	none	heparan-alpha-glucosaminide N-acetyltransferase
AFUN000333-RA	EZ980700_Afun015149	none	heparosan-N-sulfate-glucuronate 5-epimerase
AFUN011684-RA	EZ977367_Afun011416	none	hepatitis B virus X-interacting protein
AFUN010005-RA	EZ974997_Afun008924	none	hepatocyte growth factor-regulated tyrosine kinase substrate
AFUN007701-RA	none	none	hepatocyte nuclear factor 4
AFUN010641-RA	EZ978687_Afun012849	none	Hepatoma-derived GF
AFUN004056-RA	EZ970945_Afun004810,EZ977599_Afun011665	none	Hermansky-Pudlak syndrome 1 protein-like protein
AFUN004156-RA	none	none	Heterogeneous nuclear ribonucleoprotein 27C
AFUN011336-RA	EZ974920_Afun008843	EZ920731_cmb2_c5550,EZ922588_cmb2_c7407	heterogeneous nuclear ribonucleoprotein A1/A3
AFUN008009-RA	none	none	heterogeneous nuclear ribonucleoprotein F/H
AFUN009335-RA	EZ974796_Afun008709	none	heterogeneous nuclear ribonucleoprotein L
AFUN001112-RA	none	EZ923900_cmb2_c8719,EZ924761_cmb2_c9580	hexamerin
AFUN011627-RA	none	EZ923407_cmb2_c8226	hexamerin
AFUN011626-RA	EZ980764_Afun015235	EZ919009_cmb2_c3828,EZ919655_cmb2_c4474,EZ924435_cmb2_c9254	hexamerin
AFUN010885-RA	none	none	hexosaminidase
AFUN000429-RA	none	none	hexosaminidase
AFUN001100-RA	none	none	hexosaminidase
AFUN000104-RA	none	none	hexosaminidase
AFUN006856-RA	EZ973303_Afun007168	none	hexosaminidase
AFUN008158-RA	none	none	HIG1 domain family member 2A
AFUN010540-RA	none	none	HIG1 hypoxia inducible domain family, member 1B
AFUN011342-RA	none	none	high affinity choline transporter
AFUN010952-RA	none	EZ924291_cmb2_c9110	high mobility group 20A
AFUN001438-RA	EZ975852_Afun009824,EZ977288_Afun011330	none	high mobility group protein 2-like 1
AFUN009599-RA	none	none	High mobility group protein D, isoform C
AFUN000714-RA	EZ974211_Afun008106	none	Hippocalcin-like protein 1
[truncated: 23,520 more rows]
