# Supplementary material for: Molecular tools for studying the major malaria vector Anopheles funestus: improving the utility of the genome using a comparative poly(A) and Ribo-Zero RNAseq analysis
Source: BMC Genomics. 2015 Nov 14;16:931. doi: 10.1186/s12864-015-2114-z (PMC4647341; doi:10.1186/s12864-015-2114-z)
Supplement: Additional file 6: — Scaffold assignment to chromosome arms. Table of Anopheles funestus scaffolds assigned to chromosome arms. Assignment is based on the possession of at least 5 putative 1:1 orthologues with Anopheles gambiae occurring on the same chromosome arm. Orthology was inferred by clustering predicted protein sequences at 75 % amino acid identity. (XLSX 43 kb) [file 12864_2015_2114_MOESM6_ESM.xlsx]

## Sheet: Table
Anopheles_funestus_scaffold	Length_(bp)	Number_of_1:1_orthologues	Anopheles_gambiae_chromosome_arm	Inferred_Anopheles_funestus_chromosome_arm
KB669058	2367365	45	X	X
KB669181	789512	33	X	X
KB669125	833292	32	X	X
KB668389	547300	24	X	X
KB668367	636359	24	X	X
KB668322	615127	22	X	X
KB668668	583467	20	X	X
KB669536	625123	18	X	X
KB668245	629234	18	X	X
KB668660	504041	17	X	X
KB668511	523094	16	X	X
KB669303	744731	15	X	X
KB668936	1176300	14	X	X
KB668688	429614	13	X	X
KB669003	1206901	11	X	X
KB668827	186347	11	X	X
KB668755	379841	10	X	X
KB668522	703988	10	X	X
KB668696	405827	9	X	X
KB668689	594278	9	X	X
KB668600	671960	8	X	X
KB668821	370011	7	X	X
KB668763	305818	7	X	X
KB668720	419310	6	X	X
KB668895	114630	5	X	X
KB668809	246498	5	X	X
KB668765	305606	5	X	X
TOTAL (Af X)	16915574	414
KB668221	3832769	136	2R	2R
KB668836	2772343	87	2R	2R
KB668947	2413216	75	2R	2R
KB668555	1493947	64	2R	2R
KB669169	1771395	54	2R	2R
KB668737	1261231	51	2R	2R
KB668670	1428115	46	2R	2R
KB669114	878476	42	2R	2R
KB668759	1353732	40	2R	2R
KB668870	1070199	39	2R	2R
KB668914	1038133	36	2R	2R
KB669192	922711	35	2R	2R
KB669425	740879	32	2R	2R
KB668825	1174813	32	2R	2R
KB668748	1398093	28	2R	2R
KB668289	644640	27	2R	2R
KB669447	784366	26	2R	2R
KB669369	804489	25	2R	2R
KB669358	786284	25	2R	2R
KB668467	563073	25	2R	2R
KB668234	602066	24	2R	2R
KB668822	194798	21	2R	2R
KB668730	440112	18	2R	2R
KB668686	424277	18	2R	2R
KB668622	608830	18	2R	2R
KB669547	618077	17	2R	2R
KB669525	624454	17	2R	2R
KB668903	1209509	17	2R	2R
KB668672	584724	17	2R	2R
KB669247	782462	16	2R	2R
KB668478	598359	16	2R	2R
KB669158	812005	15	2R	2R
KB668847	169875	15	2R	2R
KB668793	254162	15	2R	2R
KB668729	442039	15	2R	2R
KB668710	403275	15	2R	2R
KB668706	572386	15	2R	2R
KB668835	178699	14	2R	2R
KB668713	349247	14	2R	2R
KB668679	436776	14	2R	2R
KB668411	533316	14	2R	2R
KB668981	895344	13	2R	2R
KB668834	184853	13	2R	2R
KB668791	259671	13	2R	2R
KB668675	567668	12	2R	2R
KB669081	1051734	11	2R	2R
KB668728	333164	11	2R	2R
KB668685	423927	11	2R	2R
KB668334	576891	11	2R	2R
KB669170	790693	10	2R	2R
KB668785	408060	10	2R	2R
KB668664	466261	10	2R	2R
KB669258	886579	9	2R	2R
KB668890	113735	9	2R	2R
KB668866	140173	9	2R	2R
KB668745	346721	9	2R	2R
KB668888	173967	8	2R	2R
KB668837	1126662	8	2R	2R
KB668727	430973	8	2R	2R
KB668715	364622	8	2R	2R
KB669007	41288	7	2R	2R
KB668962	59798	7	2R	2R
KB668896	133362	7	2R	2R
KB668766	300363	7	2R	2R
KB668747	351697	7	2R	2R
KB668701	464364	7	2R	2R
KB668911	97490	6	2R	2R
KB668831	235509	6	2R	2R
KB668742	317854	6	2R	2R
KB668734	433875	6	2R	2R
KB668991	44822	5	2R	2R
KB668846	164730	5	2R	2R
KB668845	188083	5	2R	2R
KB668778	349162	5	2R	2R
KB668761	302988	5	2R	2R
KB668690	476461	5	2R	2R
KB668674	519429	5	2R	2R
KB668311	612466	5	2R	2R
TOTAL (Af 2R)	52607791	1569
KB668725	3134932	56	3R	2L
KB669280	1738428	47	3R	2L
KB668803	1311425	45	3R	2L
KB668692	1835194	44	3R	2L
KB668892	1102954	40	3R	2L
KB669480	819195	37	3R	2L
KB668222	1876834	36	3R	2L
KB668770	1246493	33	3R	2L
KB668681	1609593	32	3R	2L
KB669214	874018	31	3R	2L
KB669502	1948688	30	3R	2L
KB669281	897800	30	3R	2L
KB668781	1311501	30	3R	2L
KB669092	887634	26	3R	2L
KB669047	999242	26	3R	2L
KB669036	850007	24	3R	2L
KB668881	976588	24	3R	2L
KB668655	502668	24	3R	2L
KB668556	532411	24	3R	2L
KB668356	702105	22	3R	2L
KB668992	953533	21	3R	2L
KB669070	943178	20	3R	2L
KB669136	882720	18	3R	2L
KB669591	727002	17	3R	2L
KB668751	335862	17	3R	2L
KB669558	751082	16	3R	2L
KB669225	748708	16	3R	2L
KB668445	649205	16	3R	2L
KB669147	898344	14	3R	2L
KB668544	655972	14	3R	2L
KB668278	702492	14	3R	2L
KB669392	869145	13	3R	2L
KB668697	399666	13	3R	2L
KB669314	718903	12	3R	2L
KB668702	460558	12	3R	2L
KB668589	555648	12	3R	2L
KB668433	552028	12	3R	2L
KB668877	117944	11	3R	2L
KB668856	149201	11	3R	2L
KB668876	122864	10	3R	2L
KB668854	204352	9	3R	2L
KB668693	518197	9	3R	2L
KB668665	598465	9	3R	2L
KB668795	281738	8	3R	2L
KB668267	728241	8	3R	2L
KB668882	121550	7	3R	2L
KB668807	228903	7	3R	2L
KB668794	269012	7	3R	2L
KB668768	363071	7	3R	2L
KB668749	317368	7	3R	2L
KB668738	363329	7	3R	2L
KB668712	384038	7	3R	2L
KB668400	623310	7	3R	2L
KB668930	90516	6	3R	2L
KB668921	132453	5	3R	2L
KB668865	155716	5	3R	2L
KB668813	258639	5	3R	2L
TOTAL (Af 2L)	42990663	1070
KB668726	1292245	53	2L	3R
KB669391	2124680	43	2L	3R
KB669236	713413	34	2L	3R
KB669469	758275	33	2L	3R
KB668792	1431544	33	2L	3R
KB669059	988524	31	2L	3R
KB669458	679292	30	2L	3R
KB668817	280426	24	2L	3R
KB669436	911299	23	2L	3R
KB668683	458860	23	2L	3R
KB668669	601407	23	2L	3R
KB669103	1272063	22	2L	3R
KB668848	1452984	22	2L	3R
KB669336	1014753	21	2L	3R
KB668378	571908	21	2L	3R
KB668959	938304	20	2L	3R
KB669602	737289	19	2L	3R
KB669580	640366	19	2L	3R
KB669503	863298	19	2L	3R
KB668661	494022	19	2L	3R
KB669414	997879	18	2L	3R
KB668705	400982	18	2L	3R
KB668704	403439	18	2L	3R
KB668644	475666	18	2L	3R
KB669491	651949	17	2L	3R
KB668816	290561	17	2L	3R
KB668808	233839	17	2L	3R
KB668707	538107	17	2L	3R
KB668970	879108	16	2L	3R
KB668855	161922	16	2L	3R
KB668695	480392	16	2L	3R
KB668533	534943	16	2L	3R
KB668752	447341	15	2L	3R
KB668741	530251	15	2L	3R
KB669569	615895	14	2L	3R
KB669380	770134	14	2L	3R
KB668731	405878	14	2L	3R
KB668633	577339	14	2L	3R
KB668489	554493	14	2L	3R
KB668878	119041	13	2L	3R
KB668812	217759	13	2L	3R
KB668456	708050	13	2L	3R
KB668905	109038	12	2L	3R
KB668811	307801	12	2L	3R
KB668567	665428	12	2L	3R
KB669347	864369	11	2L	3R
KB668744	359052	11	2L	3R
KB668746	323294	10	2L	3R
KB669403	972476	9	2L	3R
KB669203	774987	9	2L	3R
KB668732	346637	9	2L	3R
KB668684	499467	9	2L	3R
KB668677	681336	9	2L	3R
KB668667	580684	9	2L	3R
KB668698	412236	8	2L	3R
KB668941	93374	7	2L	3R
KB668798	390668	7	2L	3R
KB668789	318576	7	2L	3R
KB668750	390086	7	2L	3R
KB668724	348951	7	2L	3R
KB668723	382759	7	2L	3R
KB668722	376250	7	2L	3R
KB668709	491865	7	2L	3R
KB668700	478136	7	2L	3R
KB668687	589177	7	2L	3R
KB668860	194374	6	2L	3R
KB668839	272223	6	2L	3R
KB668806	292235	6	2L	3R
KB668790	381342	6	2L	3R
KB668851	164446	5	2L	3R
KB668818	257953	5	2L	3R
KB668810	310469	5	2L	3R
TOTAL (Af 3R)	41849609	1114
KB668659	1545011	54	3L	3L
KB668703	1311118	36	3L	3L
KB668859	1041161	34	3L	3L
KB668333	1525199	31	3L	3L
KB668714	1305928	28	3L	3L
KB668682	470092	28	3L	3L
KB669292	737723	27	3L	3L
KB668444	1547433	26	3L	3L
KB669014	892505	24	3L	3L
KB669025	910511	23	3L	3L
KB668925	940405	22	3L	3L
KB668717	402095	22	3L	3L
KB668422	532383	22	3L	3L
KB669325	699719	18	3L	3L
KB668711	370470	18	3L	3L
KB668666	471550	17	3L	3L
KB668300	578987	17	3L	3L
KB668948	917728	16	3L	3L
KB668784	266933	16	3L	3L
KB668678	434585	15	3L	3L
KB668663	487926	15	3L	3L
KB669269	757935	14	3L	3L
KB668849	159962	14	3L	3L
KB668223	602796	14	3L	3L
KB668868	141784	13	3L	3L
KB668772	280564	13	3L	3L
KB668691	417755	13	3L	3L
KB668673	478061	13	3L	3L
KB668783	262082	12	3L	3L
KB668578	505528	12	3L	3L
KB668830	181046	11	3L	3L
KB668814	1120714	11	3L	3L
KB668774	270107	11	3L	3L
KB668611	496162	11	3L	3L
KB668680	445264	10	3L	3L
KB668676	439401	10	3L	3L
KB668345	580550	10	3L	3L
KB668256	619030	10	3L	3L
KB668736	331534	9	3L	3L
KB668719	370541	9	3L	3L
KB668918	93149	8	3L	3L
KB668699	417556	8	3L	3L
KB668804	210176	7	3L	3L
KB668773	296798	7	3L	3L
KB668740	361159	7	3L	3L
KB668823	194609	6	3L	3L
KB668805	229600	6	3L	3L
KB668500	547302	6	3L	3L
KB668864	153758	5	3L	3L
KB668820	197093	5	3L	3L
KB668787	268466	5	3L	3L
KB668769	333956	5	3L	3L
TOTAL (Af 3L)	29153900	804
